# Supplementary material for: Transcriptomic analysis of Staphylococcus equorum KM1031 from the high-salt fermented seafood jeotgal under chloramphenicol, erythromycin and lincomycin stresses
Source: Sci Rep. 2022 Sep 15;12:15541. doi: 10.1038/s41598-022-19897-9 (PMC9477809; doi:10.1038/s41598-022-19897-9)
Supplement: Supplementary file 2 — Supplementary Information 2. [file 41598_2022_19897_MOESM2_ESM.xlsx]

## Sheet: Transcriptome profile
Supplementary Table 2. RNA-Sequencing data of Staphylococcus equorum KM1031 in contact with antibiotics
TMM: Trimmed Mean of M-values			Control indicates KM1031 cultured without antiotics.	COG: Clusters of Orthlogous Group
CHL/C: TMM15 mg/l, Chloramphenicol/TMMControl	ERY/C: TMM5 mg/l, Erythromycin/TMMControl	LIN/C: TMM30 mg/l, Lincomycin/TMMControl
Gene locus	TMM value				Fold change			Log2(Fold change)			p-Value		COG	Product
	Control	15 mg/l, Chloramphenicol	5 mg/l, Erythromycin	30 mg/l, Lincomycin	CHL/C	ERY/C	LIN/C	CHL/C	ERY/C	LIN/C	DESeq2	edgeR
AWC34_RS00005	15530.67	11686.67	88906.31	13885.58	0.75249	5.72456	0.894075	-0.410256	2.51717	-0.161533	0.696	0.722	J	50S ribosomal protein L34|50S ribosomal protein L34 {ECO:0000255|HAMAP-Rule:MF_00391}
AWC34_RS00010	45.42	43.20	81.39	25.55	0.951123	1.79194	0.562528	-0.0722964	0.841524	-0.830004	0.993	0.975	J	Ribonuclease P protein component|Ribonuclease P protein component {ECO:0000255|HAMAP-Rule:MF_00227}
AWC34_RS00015	2198.62	5050.82	14832.07	3477.95	2.29727	6.74608	1.58188	1.19992	2.75405	0.661639	0.206	0.303	R	tRNA uridine-5-carboxymethylaminomethyl(34) synthesis GTPase MnmE|tRNA modification GTPase MnmE {ECO:0000255|HAMAP-Rule:MF_00379}
AWC34_RS00020	10683.31	24665.94	153227.64	8040.30	2.30883	14.3427	0.752604	1.20716	3.84225	-0.410037	0.2	0.3	D	tRNA uridine-5-carboxymethylaminomethyl(34) synthesis enzyme MnmG|tRNA uridine 5-carboxymethylaminomethyl modification enzyme MnmG {ECO:0000255|HAMAP-Rule:MF_00129}
AWC34_RS00025	4338.85	7858.68	72693.72	2522.63	1.81124	16.7541	0.581405	0.856974	4.06645	-0.782384	0.336	0.459	M	16S rRNA (guanine(527)-N(7))-methyltransferase RsmG|Ribosomal RNA small subunit methyltransferase G {ECO:0000255|HAMAP-Rule:MF_00074}
AWC34_RS00030	10139.94	14806.88	153756.69	6915.27	1.46025	15.1635	0.681983	0.546219	3.92253	-0.552192	0.51	0.635	K	Chromosome partitioning protein ParB|Probable chromosome-partitioning protein ParB
AWC34_RS00035	2505.99	2713.15	1217.74	1332.73	1.08267	0.485932	0.531818	0.114588	-1.04117	-0.910996	0.85	0.921	T	Carbon starvation protein A|Uncharacterized membrane protein HI_11261
AWC34_RS00040	540.94	578.19	231.65	707.65	1.06886	0.428236	1.30819	0.0960751	-1.22352	0.387567	0.875	0.936	K	XRE family transcriptional regulator
AWC34_RS00045	451.73	285.77	345.91	293.54	0.632612	0.765745	0.649813	-0.660606	-0.385064	-0.621904	0.563	0.571	G	MFS transporter|Probable glucitol transport protein GutA
AWC34_RS00050	955.36	983.58	812.35	514.35	1.02954	0.850308	0.538383	0.0419979	-0.233943	-0.893294	0.915	0.972	S	Membrane protein
AWC34_RS00055	128.95	19.94	32.87	197.88	0.154634	0.254905	1.53455	-2.69307	-1.97197	0.617814	0.121	0.041	M	Hypothetical protein|CDP-glycerol:poly(glycerophosphate) glycerophosphotransferase
AWC34_RS00060	2581.42	1912.33	1261.57	3145.09	0.740805	0.488712	1.21836	-0.432833	-1.03294	0.284936	0.684	0.708		Ferrous iron transport protein B
AWC34_RS00065	240.87	147.87	4.70	474.38	0.6139	0.0195126	1.96944	-0.703925	-5.67945	0.977788	0.573	0.553		Ferrous iron transporter A
AWC34_RS00070	16631.19	22290.07	60865.32	13638.56	1.34026	3.65971	0.820059	0.42251	1.87173	-0.2862	0.597	0.714		Hypothetical protein
AWC34_RS00075	1546.58	2816.16	1574.62	1740.94	1.8209	1.01813	1.12567	0.864648	0.0259222	0.170785	0.339	0.456	R	Aldo/keto reductase|Aldose reductase A
AWC34_RS00080	1028.35	1161.36	8812.21	496.01	1.12934	8.56927	0.482336	0.175484	3.09917	-1.05189	0.803	0.88	E	Amino acid permease|Cationic amino acid transporter 1
AWC34_RS00085	300.07	131.25	502.44	132.36	0.437398	1.67441	0.441097	-1.19298	0.743652	-1.18083	0.332	0.312	G	SMP-30/gluconolactonase/LRE family protein|Putative sugar lactone lactonase YvrE
AWC34_RS00090	72.99	54.83	18.78	146.12	0.751199	0.257296	2.00192	-0.412733	-1.9585	1.00138	0.812	0.738	K	ArsR family transcriptional regulator|Transcriptional repressor SdpR
AWC34_RS00095	162.20	117.96	73.57	59.63	0.72725	0.453576	0.367633	-0.459476	-1.14058	-1.44366	0.74	0.703	S	DUF1648 domain-containing protein
AWC34_RS00100	167.88	78.09	23.48	120.56	0.465154	0.139862	0.718132	-1.10422	-2.83793	-0.477679	0.419	0.362	S	Stage II sporulation protein M
AWC34_RS00105	136.25	269.16	40.70	57.66	1.97549	0.298716	0.423193	0.982208	-1.74316	-1.24061	0.372	0.403		Hypothetical protein
AWC34_RS00110	0.81	0.00	1.57	0.00	0	1.93827	0	-	0.954771	-	0.706	1		Hypothetical protein
AWC34_RS00115	8.11	19.94	12.52	4.59	2.45869	1.54377	0.565968	1.29789	0.626461	-0.821208	0.62	0.392		Hypothetical protein
AWC34_RS00120	40.55	187.74	129.91	45.87	4.62984	3.2037	1.1312	2.21096	1.67974	0.177849	0.12	0.075		Hypothetical protein
AWC34_RS00125	398.20	626.37	272.35	275.85	1.573	0.683953	0.692742	0.653522	-0.548031	-0.529609	0.483	0.575	G	ATPase
AWC34_RS00130	449.29	981.92	469.57	300.09	2.18549	1.04514	0.66792	1.12796	0.0636933	-0.582252	0.253	0.334	G	MFS transporter|D-arabinitol transporter
AWC34_RS00135	388.47	1714.62	572.87	400.34	4.41378	1.47468	1.03056	2.14201	0.560405	0.0434226	0.057	0.074	IQ	3-oxoacyl-ACP reductase|Uncharacterized oxidoreductase C22A1217c
AWC34_RS00140	179.23	94.70	73.57	156.60	0.528371	0.410478	0.873738	-0.920376	-1.28462	-0.194728	0.489	0.441	R	SDR family NAD(P)-dependent oxidoreductase|3-oxoacyl-[acyl-carrier-protein] reductase 2
AWC34_RS00145	154.09	64.80	21.91	85.83	0.420533	0.14219	0.557012	-1.24971	-2.81411	-0.844219	0.375	0.3	GK	PRD domain-containing protein|Probable licABCH operon regulator
AWC34_RS00150	88.40	58.15	31.30	112.04	0.657805	0.354072	1.26742	-0.604267	-1.49788	0.341896	0.705	0.624	S	Hypothetical protein
AWC34_RS00155	128.14	131.25	39.13	148.08	1.02427	0.305369	1.15561	0.0345965	-1.71137	0.208656	0.939	0.982	G	PTS sorbitol transporter subunit IIC|Glucitol/sorbitol permease IIC component
AWC34_RS00160	519.04	403.73	256.70	554.32	0.77784	0.494567	1.06797	-0.362455	-1.01576	0.0948733	0.761	0.757	GR	PTS sorbitol transporter subunit IIB|Glucitol/sorbitol-specific phosphotransferase enzyme IIB component
AWC34_RS00165	72.99	76.43	54.78	68.14	1.04713	0.750514	0.933553	0.0664402	-0.41405	-0.0991969	0.93	0.97	G	PTS sorbitol transporter subunit IIA|Glucitol/sorbitol-specific phosphotransferase enzyme IIA component
AWC34_RS00170	128.95	104.67	48.52	158.57	0.81171	0.37627	1.2297	-0.300964	-1.41016	0.298308	0.847	0.805	R	Cof-type HAD-IIB family hydrolase|Phosphoglycolate phosphatase {ECO:0000255|HAMAP-Rule:MF_01419}
AWC34_RS00175	2060.75	3432.56	2224.18	1024.12	1.66568	1.07931	0.496965	0.736115	0.110104	-1.00878	0.402	0.524	G	MFS transporter|Quinolone resistance protein NorB
AWC34_RS00180	862.90	1839.23	2008.18	2091.49	2.13145	2.32725	2.42379	1.09184	1.21862	1.27727	0.252	0.348	R	Flavodoxin family protein|Divalent metal cation transporter MntH
AWC34_RS00185	845.06	2384.19	2354.10	3059.26	2.82133	2.78572	3.62017	1.49637	1.47805	1.85606	0.139	0.203	OG	Peroxiredoxin|Mitochondrial peroxiredoxin PRX1
AWC34_RS00190	15.41	6.65	20.35	35.38	0.431538	1.32057	2.29591	-1.21244	0.401162	1.19907	0.706	0.488		Hypothetical protein
AWC34_RS00195	3098.02	2578.58	3626.62	4200.01	0.832332	1.17063	1.35571	-0.26477	0.227279	0.439046	0.821	0.818	C	Dehydrogenase|L-threonine 3-dehydrogenase {ECO:0000255|HAMAP-Rule:MF_00627}
AWC34_RS00200	397.39	302.38	256.70	305.99	0.760915	0.645965	0.769999	-0.394193	-0.630472	-0.377071	0.745	0.739		Aldo/keto reductase
AWC34_RS00205	175.99	94.70	98.61	121.22	0.538099	0.560316	0.688789	-0.894057	-0.835688	-0.537866	0.503	0.455	K	MerR family transcriptional regulator
AWC34_RS00210	205.18	146.21	90.78	95.66	0.712594	0.442441	0.466225	-0.488848	-1.17644	-1.1009	0.709	0.68	R	Hypothetical protein
AWC34_RS00215	538.50	211.00	792.00	313.20	0.391829	1.47075	0.581616	-1.3517	0.556554	-0.781862	0.243	0.252		Citrate transporter
AWC34_RS00220	51.90	16.61	7.83	22.28	0.320039	0.150867	0.429287	-1.64368	-2.72865	-1.21999	0.422	0.222		Hypothetical protein
AWC34_RS00225	165.44	201.04	90.78	233.26	1.21518	0.548719	1.40994	0.281174	-0.865862	0.495631	0.766	0.812	P	Ferrichrome ABC transporter substrate-binding protein
AWC34_RS00230	2114.28	1541.83	626.09	1216.76	0.729246	0.296124	0.575496	-0.455523	-1.75572	-0.797122	0.669	0.693	T	Universal stress protein
AWC34_RS00235	1798.80	4472.63	3211.84	3161.47	2.48645	1.78555	1.75754	1.31409	0.836365	0.813561	0.175	0.261	I	Acyl CoA:acetate/3-ketoacid CoA transferase|Acetate CoA-transferase YdiF
AWC34_RS00240	468.76	2811.18	965.74	562.84	5.99706	2.0602	1.2007	2.58425	1.04279	0.263875	0.029	0.034	I	Long-chain fatty acid--CoA ligase|Probable 4-coumarate--CoA ligase 2
AWC34_RS00245	699.08	2769.64	860.87	1670.83	3.96184	1.23143	2.39004	1.98617	0.300338	1.25704	0.067	0.096	I	Glutaryl-CoA dehydrogenase|Acyl-CoA dehydrogenase family member 10
AWC34_RS00250	1316.25	5896.50	2440.18	1838.57	4.47977	1.85389	1.39682	2.16343	0.890554	0.482151	0.05	0.071	I	3-hydroxyacyl-CoA dehydrogenase|Probable 3-hydroxyacyl-CoA dehydrogenase
AWC34_RS00255	1416.01	4896.30	2969.23	1915.23	3.45781	2.0969	1.35255	1.78986	1.06826	0.435686	0.086	0.13	I	Acetyl-CoA C-acyltransferase|Beta-ketothiolase BktB
AWC34_RS00260	2642.24	4166.93	7628.90	2206.81	1.57704	2.88729	0.835204	0.657223	1.52971	-0.259799	0.445	0.569	R	Hypothetical protein
AWC34_RS00265	3316.18	5303.36	9859.35	2979.32	1.59924	2.9731	0.898419	0.677384	1.57197	-0.154539	0.432	0.557	P	Assimilatory sulfite reductase (NADPH) flavoprotein subunit|Sulfite reductase [NADPH] flavoprotein alpha-component {ECO:0000255|HAMAP-Rule:MF_01541}
AWC34_RS00270	252.22	202.70	170.61	355.79	0.803663	0.676433	1.41063	-0.315337	-0.56398	0.496343	0.814	0.794	S	DUF3021 domain-containing protein|Uncharacterized HTH-type transcriptional regulator SA2153
AWC34_RS00275	4138.54	4788.31	4942.98	6776.36	1.157	1.19438	1.63738	0.210395	0.256259	0.711389	0.767	0.855	R	Cyclase family protein
AWC34_RS00280	3911.46	6944.88	5146.46	2271.02	1.77552	1.31574	0.580607	0.828243	0.395873	-0.784367	0.35	0.474	E	5-methyltetrahydropteroyltriglutamate--homocysteine S-methyltransferase|5-methyltetrahydropteroyltriglutamate--homocysteine methyltransferase {ECO:0000255|HAMAP-Rule:MF_00172}
AWC34_RS00285	1920.45	3086.98	1801.57	600.19	1.60743	0.938098	0.312526	0.684752	-0.0921897	-1.67795	0.432	0.554	E	Bifunctional homocysteine S-methyltransferase/methylenetetrahydrofolate reductase|Bifunctional homocysteine S-methyltransferase/5,10-methylenetetrahydrofolate reductase
AWC34_RS00290	1021.05	1791.05	1114.44	455.38	1.75413	1.09146	0.445992	0.810752	0.126265	-1.16491	0.371	0.484	E	PLP-dependent transferase|Cystathionine beta-lyase
AWC34_RS00295	666.64	749.32	510.26	263.40	1.12402	0.765421	0.395116	0.168674	-0.385675	-1.33965	0.814	0.884	E	Cystathionine gamma-synthase|Cystathionine gamma-synthase 1, chloroplastic {ECO:0000305}
AWC34_RS00300	306.56	247.56	176.87	194.60	0.807542	0.576951	0.634786	-0.308391	-0.79348	-0.655658	0.814	0.793	K	Chromosome partitioning protein ParB|Stage 0 sporulation protein J
AWC34_RS00305	347.92	3523.94	2167.84	460.63	10.1286	6.23086	1.32395	3.34036	2.63943	0.404853	0.01	0.008	R	Amidohydrolase|N-substituted formamide deformylase {ECO:0000303|PubMed:15358859, ECO:0000312|EMBL:BAD371431}
AWC34_RS00310	46122.43	47303.25	20471.57	42004.68	1.0256	0.443853	0.910721	0.0364708	-1.17185	-0.134918	0.915	0.975	C	Nitric oxide dioxygenase|Flavohemoprotein A
AWC34_RS00315	139.49	73.10	206.61	92.39	0.524052	1.48118	0.662341	-0.932218	0.566748	-0.594353	0.509	0.439	P	Phosphoadenylyl-sulfate reductase|Phosphoadenosine phosphosulfate reductase {ECO:0000255|HAMAP-Rule:MF_00063}
AWC34_RS00320	364.95	181.10	154.96	205.09	0.496232	0.424606	0.561967	-1.01091	-1.2358	-0.831442	0.391	0.389	P	Assimilatory sulfite reductase (NADPH) flavoprotein subunit|Sulfite reductase [NADPH] flavoprotein alpha-component
AWC34_RS00325	457.40	495.11	328.70	307.96	1.08244	0.718627	0.673284	0.114293	-0.476685	-0.570713	0.862	0.922	C	NADPH-dependent assimilatory sulfite reductase hemoprotein subunit|Sulfite reductase [NADPH] hemoprotein beta-component {ECO:0000255|HAMAP-Rule:MF_01540}
AWC34_RS00330	166.26	181.10	281.74	75.35	1.08926	1.69457	0.453206	0.123345	0.760923	-1.14176	0.874	0.921	H	Uroporphyrinogen-III C-methyltransferase|Siroheme synthase {ECO:0000255|HAMAP-Rule:MF_01646}
AWC34_RS00335	158.15	239.25	114.26	72.73	1.5128	0.722479	0.45988	0.597225	-0.468973	-1.12067	0.565	0.612	H	Sirohydrochlorin chelatase|Sirohydrochlorin ferrochelatase
AWC34_RS00340	154.09	181.10	112.70	73.39	1.17529	0.731391	0.47628	0.233013	-0.451286	-1.07012	0.802	0.85	H	Precorrin-2 dehydrogenase|Precorrin-2 dehydrogenase
AWC34_RS00345	151.66	61.47	51.65	70.76	0.405315	0.340564	0.46657	-1.30289	-1.554	-1.09983	0.359	0.28	S	Sulfite exporter TauE/SafE family protein|UPF0721 transmembrane protein YtnM
AWC34_RS00350	434.70	237.59	148.70	346.62	0.546561	0.342075	0.797378	-0.871546	-1.54762	-0.326665	0.447	0.457	P	Sulfate adenylyltransferase|Sulfate adenylyltransferase {ECO:0000255|HAMAP-Rule:MF_00066}
AWC34_RS00355	217.35	161.16	126.78	227.36	0.741477	0.583299	1.04605	-0.431526	-0.777693	0.0649584	0.743	0.719	P	Adenylyl-sulfate kinase|Adenylyl-sulfate kinase {ECO:0000255|HAMAP-Rule:MF_00065}
AWC34_RS00360	61.64	3.32	3.13	11.79	0.0538611	0.0507787	0.191272	-4.21461	-4.29963	-2.3863	0.125	0.007		Hypothetical protein
AWC34_RS00365	1555.50	1862.49	7342.47	1141.41	1.19736	4.72033	0.73379	0.259854	2.23889	-0.446561	0.731	0.822	F	Adenosine deaminase|Adenosine deaminase {ECO:0000255|HAMAP-Rule:MF_00540}
AWC34_RS00370	335.75	137.90	641.74	241.12	0.410722	1.91136	0.718153	-1.28376	0.934602	-0.477636	0.292	0.28	R	Class I SAM-dependent methyltransferase
AWC34_RS00375	223.03	558.25	239.48	274.54	2.50303	1.07376	1.23096	1.32367	0.102667	0.299779	0.213	0.261	D	FtsW/RodA/SpoVE family cell cycle protein|Putative lipid II flippase FtsW {ECO:0000255|HAMAP-Rule:MF_00913}
AWC34_RS00380	290.34	197.71	219.13	150.70	0.68096	0.754736	0.519047	-0.554358	-0.405956	-0.946064	0.65	0.636	R	Phosphatase PAP2 family protein
AWC34_RS00385	3591.11	5286.75	2499.66	17465.75	1.47218	0.696069	4.86361	0.557951	-0.522698	2.28203	0.506	0.629	S	Hypothetical protein|Uncharacterized protein YocB
AWC34_RS00390	1694.18	3525.61	818.61	2834.51	2.08101	0.48319	1.67309	1.05729	-1.04934	0.742512	0.257	0.363		Hypothetical protein
AWC34_RS00395	1871.79	4349.69	943.83	4143.00	2.32381	0.504239	2.21339	1.21649	-0.98782	1.14626	0.202	0.297		General stress protein
AWC34_RS00400	6312.02	12567.24	4086.80	16744.34	1.991	0.647463	2.65277	0.993494	-0.62713	1.4075	0.275	0.392	V	ABC transporter ATP-binding protein|Uncharacterized ABC transporter ATP-binding protein YcbN
AWC34_RS00405	7041.11	7782.25	7041.94	19448.47	1.10526	1.00012	2.76213	0.144384	0.000170054	1.46578	0.822	0.9	M	ABC transporter permease
AWC34_RS00410	862.09	549.94	3171.14	970.39	0.637915	3.67843	1.12562	-0.648564	1.87909	0.170726	0.548	0.576	H	Ferrochelatase|Ferrochelatase
AWC34_RS00415	4333.99	8438.52	46318.12	2768.34	1.94706	10.6872	0.638751	0.961294	3.41781	-0.646675	0.289	0.407	P	Catalase|Catalase
AWC34_RS00420	860.47	1417.22	7134.29	537.94	1.64703	8.29115	0.62517	0.719867	3.05157	-0.67768	0.423	0.534		Hypothetical protein
AWC34_RS00425	459.03	440.29	291.13	364.31	0.959175	0.634229	0.793652	-0.0601344	-0.656925	-0.333422	0.998	0.961	R	3-oxoacyl-ACP reductase|Cyclopentanol dehydrogenase
AWC34_RS00430	521.47	196.05	114.26	689.95	0.375956	0.219111	1.32309	-1.41136	-2.19026	0.403908	0.227	0.233	K	MarR family transcriptional regulator|Uncharacterized HTH-type transcriptional regulator YfiV
AWC34_RS00435	1206.77	860.63	574.44	1393.01	0.713168	0.476014	1.15433	-0.487686	-1.07092	0.207055	0.651	0.674	R	KR domain-containing protein|Diacetyl reductase [(S)-acetoin forming]
AWC34_RS00440	552.29	94.70	109.57	494.70	0.171468	0.198392	0.895725	-2.54399	-2.33357	-0.158872	0.055	0.039	I	Hypothetical protein|Uncharacterized protein YdeM
AWC34_RS00445	579.87	729.38	403.83	334.82	1.25783	0.696415	0.577405	0.330941	-0.521981	-0.792344	0.69	0.775	IQ	SDR family NAD(P)-dependent oxidoreductase|Putative ketoacyl reductase
AWC34_RS00450	63.26	46.52	162.78	39.97	0.735378	2.57319	0.631837	-0.443442	1.36356	-0.662376	0.806	0.719	S	Hypothetical protein
AWC34_RS00455	19.46	4.98	20.35	16.38	0.25591	1.04573	0.841727	-1.96629	0.0645171	-0.248576	0.54	0.247	S	Hypothetical protein
AWC34_RS00460	77.05	14.95	18.78	59.63	0.19403	0.243738	0.773913	-2.36565	-2.0366	-0.369757	0.224	0.07	S	Hypothetical protein
AWC34_RS00465	90.02	16.61	29.74	48.49	0.184515	0.330371	0.538658	-2.43819	-1.59784	-0.892558	0.191	0.066	S	Hypothetical protein
AWC34_RS00470	263.58	162.82	427.31	254.88	0.617725	1.62118	0.966993	-0.694963	0.697042	-0.0484227	0.572	0.554	P	ABC transporter substrate-binding protein
AWC34_RS00475	201.94	285.77	626.09	211.64	1.41512	3.10038	1.04803	0.500928	1.63244	0.0676856	0.61	0.671		Iron ABC transporter permease
AWC34_RS00480	321.97	332.29	716.87	411.48	1.03205	2.22651	1.27801	0.0455166	1.15479	0.353896	0.92	0.972	P	ABC transporter ATP-binding protein|Probable iron chelatin transport ATP-binding protein jhp_0821
AWC34_RS00485	1781.77	3557.17	10893.96	1551.58	1.99642	6.11412	0.870808	0.997419	2.61215	-0.199573	0.279	0.39	K	Transcriptional regulator|Putative regulatory protein MalR
AWC34_RS00490	136.25	64.80	275.48	118.60	0.475596	2.02187	0.870459	-1.07219	1.01569	-0.200152	0.454	0.373	G	MFS transporter|Probable sphingolipid transporter spinster homolog 1
AWC34_RS00495	721.79	3176.70	1873.57	486.83	4.40114	2.59573	0.674476	2.13788	1.37614	-0.568161	0.054	0.074	E	Amidohydrolase|IAA-amino acid hydrolase ILR1-like 9
AWC34_RS00500	3334.84	4530.78	19260.09	1660.35	1.35862	5.77542	0.49788	0.442142	2.52992	-1.00613	0.586	0.701	P	MFS transporter|Lincomycin resistance protein LmrB
AWC34_RS00505	9477.36	19904.22	10241.26	6157.17	2.10019	1.0806	0.649671	1.07052	0.111836	-0.622218	0.245	0.357	I	Acyl--CoA ligase|Uncharacterized acyl--CoA ligase YtcI
AWC34_RS00510	729.90	2224.69	2402.62	400.34	3.04794	3.29171	0.548486	1.60783	1.71884	-0.866473	0.119	0.173	S	DUF1541 domain-containing protein|Uncharacterized protein YdhK
AWC34_RS00515	1843.41	4959.44	4905.41	1225.28	2.69036	2.66105	0.664681	1.4278	1.412	-0.589266	0.148	0.223	P	Copper-translocating P-type ATPase|Probable copper-transporting P-type ATPase B
AWC34_RS00520	268.44	171.13	397.57	165.12	0.637498	1.48104	0.61511	-0.649507	0.566609	-0.701085	0.597	0.586	S	Hypothetical protein
AWC34_RS00525	97.32	142.89	9.39	72.08	1.46825	0.0964858	0.740649	0.554097	-3.37354	-0.433137	0.627	0.647	S	NINE protein|Uncharacterized membrane protein YozV
AWC34_RS00530	91.64	126.27	203.48	39.97	1.37789	2.22043	0.436163	0.462463	1.15084	-1.19706	0.685	0.702	H	4'-phosphopantetheinyl transferase|4'-phosphopantetheinyl transferase ffp
AWC34_RS00545	400.63	473.51	430.44	178.22	1.18191	1.07441	0.444849	0.241124	0.103542	-1.16861	0.766	0.837	Q	Peptide synthetase|Surfactin synthase subunit 2
AWC34_RS00550	292.77	1837.57	1261.57	203.12	6.2765	4.30908	0.693787	2.64996	2.10738	-0.527435	0.028	0.03	IQ	KR domain-containing protein|Dehydrogenase/reductase SDR family member 7C
AWC34_RS00555	4252.89	3482.41	3831.67	3694.17	0.818834	0.900957	0.868626	-0.288357	-0.15047	-0.203193	0.8	0.802	S	Hypothetical protein
AWC34_RS00560	7974.57	14667.31	4644.02	3091.36	1.83926	0.582354	0.387652	0.879126	-0.780033	-1.36717	0.324	0.447	G	Melibiose:sodium transporter MelB|Melibiose carrier protein
AWC34_RS00565	49914.67	171618.22	54546.50	20574.15	3.43823	1.09279	0.412186	1.78167	0.128023	-1.27863	0.084	0.132	G	Alpha-glucosidase/alpha-galactosidase|Alpha-galactosidase
AWC34_RS00570	275.74	134.58	145.57	91.73	0.488068	0.527925	0.332668	-1.03484	-0.921595	-1.58784	0.401	0.381	K	AraC family transcriptional regulator|Melibiose operon regulatory protein
AWC34_RS00575	2634.13	290.75	831.13	1301.28	0.110378	0.315524	0.494008	-3.17948	-1.66418	-1.0174	0.016	0.011	C	NADH dehydrogenase subunit 5|Probable NADH-quinone oxidoreductase subunit 5
AWC34_RS00580	8092.17	988.57	2865.93	2565.22	0.122164	0.354161	0.317	-3.03311	-1.49752	-1.65744	0.017	0.014	S	DUF2309 domain-containing protein|UPF0753 protein SSP2379 {ECO:0000255|HAMAP-Rule:MF_01871}
AWC34_RS00585	1928.56	779.22	2681.23	1409.39	0.404042	1.39028	0.730799	-1.30742	0.475371	-0.452453	0.219	0.264	S	DUF2294 domain-containing protein|Uncharacterized protein YbcI
AWC34_RS00590	2274.05	3374.41	4221.41	3483.85	1.48388	1.85634	1.532	0.569371	0.892461	0.615419	0.501	0.622	M	Mechanosensitive ion channel family protein|Uncharacterized MscS family protein YkuT
AWC34_RS00595	1069.71	1470.39	2153.75	1140.10	1.37457	2.0134	1.0658	0.458979	1.00963	0.0919406	0.585	0.691	S	DUF951 domain-containing protein|Uncharacterized protein YyzM
AWC34_RS00600	10705.21	14938.13	30395.09	11011.10	1.39541	2.83928	1.02857	0.480686	1.50553	0.0406455	0.555	0.676	J	Redox-regulated ATPase YchF|Ribosome-binding ATPase YchF {ECO:0000255|HAMAP-Rule:MF_00944}
AWC34_RS00605	511.74	1239.44	9787.35	296.82	2.42201	19.1256	0.580021	1.27621	4.25744	-0.785823	0.201	0.276	M	Lysozyme
AWC34_RS00610	6951.90	13266.71	105846.73	29535.70	1.90836	15.2256	4.24858	0.932331	3.92843	2.08698	0.3	0.421	J	30S ribosomal protein S6|30S ribosomal protein S6 {ECO:0000255|HAMAP-Rule:MF_00360}
AWC34_RS00615	7509.87	17697.81	115679.47	32436.39	2.35661	15.4037	4.31917	1.23671	3.9452	2.11075	0.191	0.289	L	Single-stranded DNA-binding protein|Single-stranded DNA-binding protein 1 {ECO:0000255|HAMAP-Rule:MF_00984}
AWC34_RS00620	7315.23	9767.69	35552.51	23683.20	1.33525	4.86007	3.23752	0.417114	2.28098	1.69489	0.602	0.717	J	30S ribosomal protein S18|30S ribosomal protein S18 {ECO:0000255|HAMAP-Rule:MF_00270}
AWC34_RS00625	7086.53	1955.53	856.18	4160.70	0.27595	0.120818	0.587128	-1.85752	-3.04909	-0.768253	0.092	0.117		Hypothetical protein
AWC34_RS00630	1772.04	4838.15	1065.92	1054.92	2.73027	0.601521	0.595314	1.44904	-0.733312	-0.748278	0.143	0.216	GM	LysM peptidoglycan-binding domain-containing protein|Bifunctional autolysin
AWC34_RS00635	634.20	368.84	197.22	259.47	0.581583	0.310974	0.40913	-0.781943	-1.68513	-1.28937	0.477	0.503		Hypothetical protein
AWC34_RS00640	25.95	11.63	4.70	19.00	0.44817	0.181118	0.732177	-1.15788	-2.465	-0.449735	0.65	0.421	G	PTS sugar transporter subunit IIB|Cellobiose-specific phosphotransferase enzyme IIB component
AWC34_RS00645	155.71	81.41	76.70	94.35	0.522831	0.492582	0.605934	-0.935584	-1.02156	-0.722767	0.496	0.434	G	PTS system, cellobiose-specific IIC component|Oligo-beta-mannoside permease IIC component
AWC34_RS00650	61.64	9.97	6.26	41.28	0.161746	0.101557	0.669695	-2.6282	-3.29963	-0.578424	0.227	0.058	G	PTS lactose/cellobiose transporter subunit IIA|Lichenan-specific phosphotransferase enzyme IIA component
AWC34_RS00655	237.62	189.41	72.00	182.81	0.797113	0.303005	0.769338	-0.327144	-1.72259	-0.378311	0.808	0.781	G	Glycoside hydrolase family 1 protein|Beta-glucosidase 1
AWC34_RS00660	324.40	192.73	151.83	272.57	0.594112	0.468033	0.840228	-0.751193	-1.09532	-0.251147	0.528	0.521	GK	PRD domain-containing protein|Probable licABCH operon regulator
AWC34_RS00665	1399.79	2427.38	20120.96	3713.83	1.7341	14.3743	2.65313	0.79419	3.84542	1.4077	0.375	0.493	S	Hypothetical protein|UPF0714 protein YmaC
AWC34_RS00670	583.11	392.10	388.18	1267.21	0.672429	0.665706	2.17319	-0.572546	-0.587042	1.11982	0.609	0.624	E	Glyoxalase
AWC34_RS00675	1392.49	847.34	565.05	5799.42	0.608507	0.405784	4.16478	-0.716654	-1.30122	2.05824	0.494	0.536	K	Transcriptional regulator
AWC34_RS00680	9653.34	20932.66	6844.73	16023.59	2.16844	0.709053	1.6599	1.11666	-0.496035	0.731097	0.228	0.337	C	Dihydrolipoamide dehydrogenase|Probable pyridine nucleotide-disulfide oxidoreductase RclA
AWC34_RS00685	11278.59	2593.53	9428.91	15956.76	0.229952	0.836001	1.41478	-2.1206	-0.258424	0.500581	0.061	0.076		Hypothetical protein
AWC34_RS00690	49.47	1.66	20.35	15.73	0.0335557	0.41136	0.31797	-4.8973	-1.28153	-1.65304	0.146	0.006	S	Multidrug resistance protein SMR|Multidrug resistance protein YkkC
AWC34_RS00695	56.77	3.32	12.52	22.28	0.0584816	0.220539	0.392461	-4.09587	-2.18089	-1.34938	0.142	0.008	P	QacE family quaternary ammonium compound efflux SMR transporter|Quaternary ammonium compound-resistance protein SugE
AWC34_RS00700	240.87	84.73	64.17	118.60	0.351767	0.266409	0.492382	-1.50731	-1.90828	-1.02215	0.252	0.208	E	LysE family translocator|Threonine efflux protein
AWC34_RS00705	613.12	819.10	627.66	580.53	1.33595	1.02371	0.946846	0.41787	0.0338138	-0.0787988	0.624	0.718	S	Hypothetical protein
AWC34_RS00710	838.57	553.26	727.83	614.60	0.659766	0.867942	0.732914	-0.599974	-0.20433	-0.448283	0.58	0.606	G	Histidine phosphatase family protein
AWC34_RS00715	533.64	2198.10	2901.93	22442.20	4.11907	5.43799	42.0549	2.04232	2.44307	5.3942	0.064	0.087		Hypothetical protein
AWC34_RS00720	1630.11	1015.15	1145.74	1553.54	0.622749	0.702861	0.953028	-0.683276	-0.50869	-0.0694099	0.512	0.556	S	NDxxF motif lipoprotein
AWC34_RS00725	101226.70	92913.48	103419.07	109175.34	0.917875	1.02166	1.07852	-0.12363	0.0309124	0.109057	0.941	0.914	O	Alkyl hydroperoxide reductase subunit F|Alkyl hydroperoxide reductase subunit F
AWC34_RS00730	52771.02	45663.40	47268.21	108537.15	0.865312	0.895723	2.05676	-0.208708	-0.158876	1.04037	0.866	0.856	O	Peroxiredoxin|Alkyl hydroperoxide reductase subunit C
AWC34_RS00735	473.62	436.96	813.92	1088.99	0.922596	1.71851	2.29929	-0.116229	0.781157	1.20119	0.954	0.921	V	Hypothetical protein
AWC34_RS00740	376.30	456.90	1466.62	345.96	1.21419	3.89748	0.919373	0.279995	1.96254	-0.121278	0.738	0.81	R	ABC transporter ATP-binding protein|Uncharacterized ABC transporter ATP-binding protein YcbN
AWC34_RS00745	476.87	385.46	425.74	534.01	0.808313	0.89278	1.11982	-0.307015	-0.163623	0.163271	0.805	0.792	T	ABC transporter ATP-binding protein|Transcriptional regulatory protein YpdB
AWC34_RS00750	1642.28	819.10	881.22	5536.67	0.498758	0.536583	3.37133	-1.00359	-0.898126	1.75332	0.337	0.388	K	XRE family transcriptional regulator|HTH-type transcriptional regulator ImmR
AWC34_RS00755	13207.15	14396.50	20103.74	26726.08	1.09005	1.52219	2.02361	0.124399	0.606145	1.01693	0.838	0.914	P	Catalase HPII|Catalase HPII
AWC34_RS00760	2984.48	3592.06	2592.01	2350.30	1.20358	0.868496	0.787507	0.267332	-0.203408	-0.344635	0.721	0.817	Q	2-keto-4-pentenoate hydratase|2-oxo-hepta-3-ene-1,7-dioic acid hydratase
AWC34_RS00765	7868.33	9039.97	5753.76	8065.20	1.14891	0.731256	1.02502	0.200261	-0.451552	0.0356528	0.774	0.862	C	Oxygen-insensitive NADPH nitroreductase|NADPH-dependent oxidoreductase
AWC34_RS00770	7897.53	11846.17	4947.67	12273.72	1.49998	0.626483	1.55412	0.584947	-0.674652	0.636099	0.486	0.612	S	Hypothetical protein
AWC34_RS00775	6863.50	6190.58	17416.25	3644.38	0.901957	2.53752	0.53098	-0.14887	1.34342	-0.913271	0.92	0.897	R	L-cystine transporter|L-cystine uptake protein TcyP
AWC34_RS00780	0.81	1.66	3.13	1.97	2.04938	3.8642	2.4321	1.03519	1.95017	1.2822	0.875	1		Hypothetical protein
AWC34_RS00785	9516.28	15777.17	20639.05	10159.96	1.65791	2.16881	1.06764	0.729369	1.11691	0.0944251	0.399	0.528	G	Hypothetical protein|Uncharacterized protein SE_2353
AWC34_RS00790	435.51	330.63	211.31	232.61	0.759179	0.485201	0.534109	-0.397488	-1.04334	-0.904793	0.74	0.735	S	Hypothetical protein
AWC34_RS00795	46363.30	26925.52	6373.59	59862.91	0.580751	0.137471	1.29117	-0.784009	-2.86281	0.368679	0.433	0.497		Hypothetical protein|UPF0355 protein SSP2326
AWC34_RS00800	746.12	1995.41	7926.30	1117.16	2.67438	10.6234	1.49729	1.41921	3.40917	0.582356	0.157	0.227	F	Xanthine phosphoribosyltransferase|Xanthine phosphoribosyltransferase {ECO:0000255|HAMAP-Rule:MF_01184}
AWC34_RS00805	2090.76	11812.94	19543.39	2253.33	5.65007	9.34751	1.07776	2.49827	3.22458	0.108031	0.03	0.039	F	Purine permease|Xanthine permease
AWC34_RS00810	16537.93	60375.57	54693.64	14663.34	3.65073	3.30716	0.886649	1.86819	1.72559	-0.173565	0.074	0.115	FR	IMP dehydrogenase|Inosine-5'-monophosphate dehydrogenase {ECO:0000255|HAMAP-Rule:MF_01964}
AWC34_RS00815	36612.63	136400.38	176183.22	21169.09	3.7255	4.81209	0.578191	1.89743	2.26666	-0.790382	0.07	0.11	F	Glutamine-hydrolyzing GMP synthase|GMP synthase [glutamine-hydrolyzing] {ECO:0000255|HAMAP-Rule:MF_00344}
AWC34_RS00820	254.65	245.90	267.65	172.98	0.965639	1.05105	0.679285	-0.050444	0.0718319	-0.55791	0.994	0.972	S	EamA family transporter
AWC34_RS00825	4910.61	2920.84	1890.79	2438.76	0.594802	0.385042	0.496631	-0.749519	-1.37691	-1.00975	0.459	0.517		Hypothetical protein
AWC34_RS00830	66.50	11.63	18.78	54.38	0.174887	0.282406	0.817744	-2.5155	-1.82416	-0.290278	0.227	0.057		Hypothetical protein
AWC34_RS00835	846.68	74.77	48.52	278.47	0.0883096	0.0573062	0.328896	-3.50129	-4.12517	-1.60429	0.015	0.006		Hypothetical protein
AWC34_RS00840	592.03	194.39	104.87	592.98	0.328345	0.177136	1.0016	-1.60672	-2.49707	0.00231316	0.172	0.177		Hypothetical protein
AWC34_RS00845	13.79	0.00	3.13	7.86	0	0.226976	0.569978	-	-2.13939	-0.811021	0.433	0.024		Hypothetical protein
AWC34_RS00850	64.88	48.18	20.35	186.08	0.742602	0.313656	2.86806	-0.429339	-1.67275	1.52008	0.811	0.746		Hypothetical protein
AWC34_RS00855	27.57	3.32	31.30	8.52	0.120421	1.13529	0.309032	-3.05384	0.183063	-1.69417	0.345	0.055	S	Hypothetical protein|Protein PsiE homolog {ECO:0000255|HAMAP-Rule:MF_01048}
AWC34_RS00860	22049.49	6127.44	43771.50	72525.84	0.277895	1.98515	3.28923	-1.84739	0.989247	1.71775	0.091	0.119	K	Cold-shock protein|Cold shock-like protein CspLA
AWC34_RS00865	248.17	104.67	400.70	183.46	0.421767	1.61462	0.739251	-1.24548	0.691194	-0.435863	0.329	0.294	G	MFS transporter|Purine efflux pump PbuE
AWC34_RS00870	1234.34	917.12	513.39	1643.97	0.743004	0.415923	1.33186	-0.428557	-1.26561	0.413444	0.695	0.711	K	LysR family transcriptional regulator|Hydrogen peroxide-inducible genes activator
AWC34_RS00875	165.44	144.55	153.39	260.13	0.873731	0.927164	1.57235	-0.194739	-0.109104	0.652925	0.907	0.875		Hypothetical protein
AWC34_RS00880	155.71	78.09	32.87	243.74	0.501509	0.211098	1.56535	-0.995652	-2.24402	0.646481	0.47	0.414	K	RNA polymerase sigma factor|ECF RNA polymerase sigma factor SigK
AWC34_RS00885	644.75	603.11	804.53	1185.96	0.935417	1.24782	1.83941	-0.0963187	0.319406	0.879244	0.969	0.937	S	Hypothetical protein
AWC34_RS00890	308.18	224.30	626.09	366.93	0.727821	2.03157	1.19064	-0.458344	1.0226	0.251732	0.71	0.694	M	UDP-N-acetylmuramoylalanyl-D-glutamate--2,6-diaminopimelate ligase|UDP-N-acetylmuramoyl-L-alanyl-D-glutamate--2,6-diaminopimelate ligase {ECO:0000255|HAMAP-Rule:MF_00208}
AWC34_RS00895	716.11	1159.69	1277.22	2325.40	1.61943	1.78355	3.24727	0.695486	0.834754	1.69923	0.441	0.549		Hypothetical protein
AWC34_RS00900	449.29	423.67	669.92	570.70	0.942977	1.49106	1.27023	-0.084706	0.576342	0.345086	0.979	0.944	G	Histidine phosphatase family protein|Uncharacterized phosphatase PhoE
AWC34_RS00905	1083.50	1513.58	1792.18	651.30	1.39694	1.65407	0.601108	0.482266	0.726016	-0.734305	0.568	0.677	G	MFS transporter|Inner membrane transport protein YeaN
AWC34_RS00910	1235.97	1904.03	2518.45	492.73	1.54051	2.03763	0.398659	0.623412	1.02689	-1.32677	0.474	0.59	S	Hypothetical protein|UPF0714 protein YmaC
AWC34_RS00915	921.30	491.79	5301.42	815.10	0.5338	5.75428	0.884728	-0.905629	2.52464	-0.176694	0.398	0.437	S	Hypothetical protein
AWC34_RS00920	1301.66	697.81	1820.36	1915.23	0.536092	1.39849	1.47138	-0.899446	0.483871	0.557165	0.392	0.439	R	Carboxylesterase|Carboxylesterase
AWC34_RS00925	832.09	1006.84	2274.27	1337.32	1.21001	2.7332	1.60718	0.275023	1.45059	0.684533	0.726	0.813	S	Iron chaperone|Intracellular iron chaperone frataxin
AWC34_RS00930	860.47	360.54	2563.84	493.39	0.419004	2.97958	0.573396	-1.25497	1.57511	-0.802396	0.255	0.285	E	Branched-chain amino acid transport system II carrier protein|Branched-chain amino acid transport system carrier protein BraB
AWC34_RS00935	901.83	285.77	557.22	181.50	0.316878	0.617877	0.201257	-1.658	-0.694608	-2.31289	0.147	0.163	P	Sodium-dependent transporter|Uncharacterized sodium-dependent transporter YhdH
AWC34_RS00940	1514.95	3701.72	6310.98	1057.54	2.44346	4.1658	0.698069	1.28893	2.05859	-0.518558	0.183	0.27	E	Dihydroxy-acid dehydratase|Dihydroxy-acid dehydratase 2 {ECO:0000255|HAMAP-Rule:MF_00012}
AWC34_RS00945	191.40	66.46	59.48	115.32	0.347231	0.310763	0.602508	-1.52603	-1.68611	-0.730948	0.269	0.211	Q	Arylamine N-acetyltransferase|Arylamine N-acetyltransferase, pineal gland isozyme NAT-10
AWC34_RS00950	2223.76	2068.51	1976.88	4866.38	0.930186	0.888981	2.18836	-0.104409	-0.169776	1.12985	0.96	0.928	SM	LysM peptidoglycan-binding domain-containing protein|N-acetylmuramoyl-L-alanine amidase sle1
AWC34_RS00955	797.21	420.35	948.53	300.75	0.527276	1.18981	0.377253	-0.923369	0.250734	-1.4064	0.394	0.428		Hypothetical protein
AWC34_RS00960	894.53	554.93	1554.27	783.65	0.620359	1.73753	0.876047	-0.688824	0.797035	-0.19092	0.521	0.552		GNAT family N-acetyltransferase
AWC34_RS00965	693.41	390.44	330.26	516.97	0.563072	0.476284	0.745547	-0.828608	-1.07011	-0.423628	0.448	0.479	P	Ammonium transporter|Ammonium transporter 1
AWC34_RS00970	1005.64	819.10	1141.05	545.15	0.814506	1.13465	0.542093	-0.296002	0.182248	-0.883389	0.802	0.799	S	Hypothetical protein
AWC34_RS00975	880.75	744.33	1014.27	532.04	0.845109	1.1516	0.604076	-0.24279	0.203637	-0.727198	0.846	0.834	S	Hypothetical protein
AWC34_RS00980	424.96	393.76	303.65	231.30	0.926581	0.714538	0.544287	-0.11001	-0.484918	-0.877562	0.959	0.927	K	LysR family transcriptional regulator|HTH-type transcriptional regulator GltC
AWC34_RS00985	2643.05	41052.86	4072.71	3261.07	15.5324	1.54091	1.23383	3.95721	0.623785	0.303142	0.004	0.002	E	Glutamate synthase large subunit|Glutamate synthase [NADPH] large chain
AWC34_RS00990	852.36	21680.31	2736.01	855.07	25.4356	3.20992	1.00318	4.66878	1.68254	0.00457964	0.002	0	E	Glutamate synthase subunit beta|Glutamate synthase [NADH], amyloplastic
AWC34_RS00995	0.00	0.00	0.00	0.00	-	-	-	-	-	-	1	1		tRNA-Ser
AWC34_RS01000	2278.91	3013.88	1846.96	3215.86	1.32251	0.810458	1.41114	0.403278	-0.303191	0.496861	0.617	0.727	G	PTS trehalose transporter subunit IIBC|PTS system sucrose-specific EIIBC component
AWC34_RS01005	773.69	1621.58	1502.62	707.65	2.0959	1.94215	0.914643	1.06757	0.957653	-0.12872	0.263	0.359	G	Alpha,alpha-phosphotrehalase|Trehalose-6-phosphate hydrolase
AWC34_RS01010	853.17	1337.47	3861.41	929.11	1.56765	4.52596	1.08901	0.648601	2.17822	0.123016	0.464	0.576	K	Trehalose operon repressor|Trehalose operon transcriptional repressor
AWC34_RS01015	156455.04	15310845.60	8123666.41	81773.06	97.861	51.9233	0.522662	6.61266	5.69831	-0.936051	0.001	0		Signal recognition particle sRNA large type
AWC34_RS01020	429.02	235.93	316.18	390.52	0.549928	0.736982	0.910261	-0.862686	-0.440299	-0.135648	0.452	0.46	R	N-acetyltransferase
AWC34_RS01025	5162.83	5962.96	5761.59	7235.68	1.15498	1.11598	1.40149	0.207867	0.158305	0.486967	0.768	0.857	L	DNA polymerase III subunit gamma/tau|DNA polymerase III subunit gamma/tau
AWC34_RS01030	4114.21	3145.13	1912.70	5129.12	0.764455	0.464901	1.24668	-0.387496	-1.105	0.318096	0.718	0.737	S	YbaB/EbfC family nucleoid-associated protein|Nucleoid-associated protein SERP0115 {ECO:0000255|HAMAP-Rule:MF_00274}
AWC34_RS01035	4199.36	7714.13	7409.77	2393.55	1.83698	1.7645	0.56998	0.877334	0.819259	-0.811018	0.326	0.449	L	Recombination protein RecR|Recombination protein RecR {ECO:0000255|HAMAP-Rule:MF_00017}
AWC34_RS01040	0.00	0.00	0.00	0.00	-	-	-	-	-	-	1	1		16S ribosomal RNA
AWC34_RS01045	0.00	0.00	0.00	0.00	-	-	-	-	-	-	1	1		23S ribosomal RNA
AWC34_RS01050	0.00	0.00	0.00	0.00	-	-	-	-	-	-	1	1		5S ribosomal RNA
AWC34_RS01055	0.00	0.00	0.00	0.00	-	-	-	-	-	-	1	1		16S ribosomal RNA
AWC34_RS01060	0.00	0.00	0.00	0.00	-	-	-	-	-	-	1	1		23S ribosomal RNA
AWC34_RS01065	0.00	0.00	0.00	0.00	-	-	-	-	-	-	1	1		5S ribosomal RNA
AWC34_RS01070	687.73	332.29	228.52	625.09	0.483169	0.332282	0.908918	-1.0494	-1.58952	-0.137778	0.342	0.371	E	Lysine decarboxylase
AWC34_RS01075	2348.66	1445.46	2102.10	2774.89	0.61544	0.895021	1.18148	-0.700309	-0.160007	0.240593	0.496	0.545	F	DTMP kinase|Thymidylate kinase {ECO:0000255|HAMAP-Rule:MF_00165}
AWC34_RS01080	10713.32	6717.26	9599.52	26287.08	0.627001	0.896036	2.45368	-0.673461	-0.158371	1.29495	0.504	0.56	S	Hypothetical protein|Uncharacterized protein YaaQ
AWC34_RS01085	3155.60	1367.38	1493.22	8698.80	0.433319	0.473197	2.75662	-1.2065	-1.07949	1.4629	0.246	0.301	L	DNA polymerase III subunit delta'|DNA polymerase III subunit delta'
AWC34_RS01090	1549.01	1638.19	1427.48	5957.33	1.05757	0.921543	3.8459	0.0807562	-0.117876	1.94332	0.88	0.945	S	Signal peptidase II|Stage 0 sporulation protein YaaT
AWC34_RS01095	549.05	518.37	233.22	895.04	0.944122	0.42477	1.63016	-0.0829553	-1.23525	0.705015	0.98	0.946	S	DNA replication initiation control protein YabA|Initiation-control protein YabA {ECO:0000255|HAMAP-Rule:MF_01159}
AWC34_RS01100	284.66	89.72	220.70	552.36	0.315183	0.775311	1.94042	-1.66574	-0.367153	0.956369	0.2	0.169	RL	tRNA1(Val) (adenine(37)-N6)-methyltransferase|Uncharacterized protein YabB
AWC34_RS01105	75.42	23.26	14.09	78.63	0.308406	0.18682	1.04256	-1.6971	-2.42028	0.0601327	0.347	0.179	L	GIY-YIG nuclease family protein|UPF0213 protein OB0043
AWC34_RS01110	525.53	352.23	388.18	594.95	0.670238	0.738645	1.1321	-0.577255	-0.437047	0.178995	0.61	0.621	R	16S rRNA (cytidine(1402)-2'-O)-methyltransferase|Ribosomal RNA small subunit methyltransferase I {ECO:0000255|HAMAP-Rule:MF_01877}
AWC34_RS01115	8435.22	16044.66	14653.63	3829.15	1.9021	1.7372	0.453948	0.927596	0.79676	-1.1394	0.302	0.423	J	Methionine--tRNA ligase|Methionine--tRNA ligase 1 {ECO:0000255|HAMAP-Rule:MF_01228}
AWC34_RS01120	10264.84	13763.48	15127.89	8140.55	1.34084	1.47376	0.793052	0.423134	0.5595	-0.334513	0.597	0.713	L	TatD family deoxyribonuclease|Uncharacterized deoxyribonuclease YabD
AWC34_RS01125	475.25	390.44	419.48	632.95	0.821547	0.882651	1.33183	-0.283586	-0.180085	0.413405	0.822	0.809	L	Ribonuclease M5|Ribonuclease M5 {ECO:0000255|HAMAP-Rule:MF_01469}
AWC34_RS01130	1102.15	1472.05	968.87	663.09	1.33562	0.879073	0.601633	0.417506	-0.185946	-0.733044	0.614	0.718	J	16S rRNA (adenine(1518)-N(6)/adenine(1519)-N(6))- dimethyltransferase RsmA|Ribosomal RNA small subunit methyltransferase A {ECO:0000255|HAMAP-Rule:MF_00607}
AWC34_RS01135	3352.68	1467.06	10692.05	4534.18	0.437578	3.18911	1.3524	-1.19239	1.67315	0.435527	0.251	0.306	S	Hypothetical protein|Protein Veg
AWC34_RS01140	1304.90	966.97	3322.97	1376.63	0.74103	2.54653	1.05497	-0.432396	1.34853	0.0772016	0.692	0.709	I	4-(cytidine5'-diphospho)-2-C-methyl-D-erythritol kinase|4-diphosphocytidyl-2-C-methyl-D-erythritol kinase {ECO:0000255|HAMAP-Rule:MF_00061}
AWC34_RS01145	3268.33	3417.61	6242.11	4551.21	1.04567	1.90988	1.39252	0.0644341	0.93348	0.477696	0.892	0.956	F	Pur operon repressor|Pur operon repressor
AWC34_RS01150	17204.57	8966.87	11504.40	17056.89	0.521191	0.668683	0.991416	-0.940115	-0.580606	-0.0124372	0.35	0.417	J	RidA family protein|Protein HMF1
AWC34_RS01155	34370.22	19389.17	23448.63	54449.42	0.564127	0.682237	1.5842	-0.825908	-0.551655	0.663758	0.409	0.475	M	Septation protein SpoVG|Putative septation protein SpoVG 1 {ECO:0000255|HAMAP-Rule:MF_00819}
AWC34_RS01160	19210.99	27585.12	37138.08	28863.43	1.4359	1.93317	1.50244	0.521958	0.950967	0.587311	0.526	0.65	M	Bifunctional UDP-N-acetylglucosamine diphosphorylase/glucosamine-1-phosphate N-acetyltransferase GlmU|Bifunctional protein GlmU {ECO:0000255|HAMAP-Rule:MF_01631}
AWC34_RS01165	14584.23	22931.39	29618.74	16493.39	1.57234	2.03087	1.13091	0.652915	1.0221	0.177479	0.442	0.571	F	Ribose-phosphate pyrophosphokinase|Ribose-phosphate pyrophosphokinase 1 {ECO:0000255|HAMAP-Rule:MF_00583}
AWC34_RS01170	38549.30	94237.66	415585.86	51014.71	2.4446	10.7806	1.32336	1.2896	3.43037	0.404209	0.176	0.269	J	50S ribosomal protein L25|General stress protein CTC
AWC34_RS01175	1222.99	1148.06	2638.97	1278.35	0.938732	2.1578	1.04527	-0.0912146	1.10956	0.0638703	0.972	0.938	J	Aminoacyl-tRNA hydrolase|Peptidyl-tRNA hydrolase {ECO:0000255|HAMAP-Rule:MF_00083}
AWC34_RS01180	5028.21	8983.48	9106.48	2751.96	1.78662	1.81108	0.547304	0.83723	0.856849	-0.869585	0.345	0.469	L	Transcription-repair coupling factor|Transcription-repair-coupling factor {ECO:0000255|HAMAP-Rule:MF_00969}
AWC34_RS01185	5573.20	6172.30	6958.99	3035.67	1.1075	1.24865	0.544691	0.147302	0.320372	-0.876491	0.82	0.898	M	Polysaccharide biosynthesis protein|Uncharacterized membrane protein YabM
AWC34_RS01190	4335.61	4196.83	7187.51	2983.25	0.967991	1.65779	0.688081	-0.046935	0.729257	-0.53935	0.99	0.968	R	Nucleotide pyrophosphohydrolase|Nucleoside triphosphate pyrophosphohydrolase
AWC34_RS01195	1214.88	1010.16	1552.70	1504.40	0.83149	1.27807	1.23831	-0.26623	0.353965	0.308374	0.824	0.818	J	RNA-binding S4 domain-containing protein|Uncharacterized protein BH0073
AWC34_RS01200	2567.63	2874.32	2560.71	2191.08	1.11944	0.997305	0.853347	0.162783	-0.00389345	-0.228795	0.808	0.888	D	Cell division protein DIVIC|Cell division protein DivIC
AWC34_RS01205	7126.26	4959.44	6580.20	5668.37	0.695939	0.923374	0.79542	-0.522968	-0.115014	-0.330211	0.611	0.65	J	RNA-binding protein S1|Uncharacterized protein YabR
AWC34_RS01210	1867.74	1506.94	1728.01	1737.01	0.806825	0.925188	0.930006	-0.309672	-0.112182	-0.104688	0.785	0.789	D	tRNA lysidine(34) synthetase TilS|tRNA(Ile)-lysidine synthase {ECO:0000255|HAMAP-Rule:MF_01161}
AWC34_RS01215	1206.77	855.65	507.13	1035.26	0.709041	0.420237	0.857877	-0.496058	-1.25072	-0.221158	0.645	0.668	F	Hypoxanthine phosphoribosyltransferase|Hypoxanthine-guanine phosphoribosyltransferase
AWC34_RS01220	41349.69	67572.99	167073.62	27399.00	1.63418	4.0405	0.662617	0.70857	2.01454	-0.593753	0.409	0.539	O	ATP-dependent metallopeptidase FtsH/Yme1/Tma family protein|ATP-dependent zinc metalloprotease FtsH {ECO:0000255|HAMAP-Rule:MF_01458}
AWC34_RS01225	2265.94	2088.45	5866.46	2516.73	0.92167	2.58897	1.11068	-0.117677	1.37238	0.151441	0.948	0.919	O	Hsp33 family molecular chaperone HslO|33 kDa chaperonin {ECO:0000255|HAMAP-Rule:MF_00117}
AWC34_RS01230	33724.66	40808.63	32605.19	19979.20	1.21005	0.966806	0.592421	0.27507	-0.0487023	-0.755305	0.711	0.811	E	Cysteine synthase A|Cysteine synthase
AWC34_RS01235	1491.43	1626.56	1477.57	2054.14	1.0906	0.990707	1.3773	0.125128	-0.0134698	0.461838	0.843	0.914	H	Dihydropteroate synthase|Dihydropteroate synthase
AWC34_RS01240	1033.22	1693.02	2446.45	850.49	1.63859	2.36779	0.823145	0.712452	1.24354	-0.280781	0.424	0.539	H	Dihydroneopterin aldolase|Dihydroneopterin aldolase
AWC34_RS01245	2477.61	2761.34	12621.97	2615.67	1.11452	5.09441	1.05572	0.156419	2.34892	0.0782314	0.814	0.892	H	2-amino-4-hydroxy-6-hydroxymethyldihydropteridine diphosphokinase|2-amino-4-hydroxy-6-hydroxymethyldihydropteridine pyrophosphokinase
AWC34_RS01250	13735.11	22024.23	60726.01	10293.63	1.6035	4.42122	0.749439	0.681223	2.14445	-0.416117	0.426	0.555	J	Lysine--tRNA ligase|Lysine--tRNA ligase {ECO:0000255|HAMAP-Rule:MF_00252}
AWC34_RS01255	0.00	0.00	0.00	0.00	-	-	-	-	-	-	1	1		5S ribosomal RNA
AWC34_RS01260	0.00	0.00	0.00	0.00	-	-	-	-	-	-	1	1		tRNA-Val
AWC34_RS01265	0.00	0.00	0.00	0.00	-	-	-	-	-	-	1	1		tRNA-Thr
AWC34_RS01270	0.00	0.00	0.00	0.00	-	-	-	-	-	-	1	1		tRNA-Lys
AWC34_RS01275	0.00	0.00	0.00	0.00	-	-	-	-	-	-	1	1		tRNA-Gly
AWC34_RS01280	0.00	0.00	0.00	0.00	-	-	-	-	-	-	1	1		tRNA-Leu
AWC34_RS01285	0.00	0.00	0.00	0.00	-	-	-	-	-	-	1	1		tRNA-Arg
AWC34_RS01290	0.00	0.00	0.00	0.00	-	-	-	-	-	-	1	1		tRNA-Pro
AWC34_RS01295	0.00	0.00	0.00	0.00	-	-	-	-	-	-	1	1		tRNA-Ala
AWC34_RS01300	0.00	0.00	0.00	0.00	-	-	-	-	-	-	1	1		16S ribosomal RNA
AWC34_RS01305	0.00	0.00	0.00	0.00	-	-	-	-	-	-	1	1		23S ribosomal RNA
AWC34_RS01310	0.00	0.00	0.00	0.00	-	-	-	-	-	-	1	1		5S ribosomal RNA
AWC34_RS01315	0.00	0.00	0.00	0.00	-	-	-	-	-	-	1	1		16S ribosomal RNA
AWC34_RS01320	0.00	0.00	0.00	0.00	-	-	-	-	-	-	1	1		tRNA-Ile
AWC34_RS01325	0.00	0.00	0.00	0.00	-	-	-	-	-	-	1	1		23S ribosomal RNA
AWC34_RS01330	0.00	0.00	0.00	0.00	-	-	-	-	-	-	1	1		5S ribosomal RNA
AWC34_RS01335	493.09	267.49	170.61	224.74	0.542477	0.346002	0.455779	-0.882366	-1.53115	-1.13359	0.435	0.452	K	PLP-dependent aminotransferase family protein|Probable rhizopine catabolism regulatory protein MocR
AWC34_RS01340	6321.75	8727.62	2476.19	2150.46	1.38057	0.391694	0.340168	0.465264	-1.3522	-1.55568	0.567	0.686	H	Pyridoxal 5'-phosphate synthase lyase subunit PdxS|Pyridoxal 5'-phosphate synthase subunit PdxS {ECO:0000255|HAMAP-Rule:MF_01824}
AWC34_RS01345	6773.48	11229.77	2869.06	1954.54	1.6579	0.423573	0.288558	0.729359	-1.23932	-1.79307	0.4	0.528	H	Pyridoxal 5'-phosphate synthase glutaminase subunit PdxT|Pyridoxal 5'-phosphate synthase subunit PdxT {ECO:0000255|HAMAP-Rule:MF_01615}
AWC34_RS01350	7304.68	7642.69	2202.27	6811.09	1.04627	0.301488	0.932428	0.0652594	-1.72983	-0.100935	0.891	0.955	F	Pyrimidine nucleoside transporter NupC|Pyrimidine nucleoside transport protein
AWC34_RS01355	11872.24	2693.22	3722.10	17489.99	0.22685	0.313513	1.47318	-2.14019	-1.6734	0.558937	0.059	0.074	K	CtsR family transcriptional regulator|Transcriptional regulator CtsR
AWC34_RS01360	22453.37	7325.35	9759.17	51038.30	0.326247	0.434642	2.27308	-1.61596	-1.2021	1.18465	0.129	0.17	S	Excinuclease ABC subunit B|Protein-arginine kinase activator protein
AWC34_RS01365	30257.63	14720.48	19172.43	44225.90	0.486505	0.63364	1.46164	-1.03947	-0.658266	0.547593	0.303	0.37	E	Protein arginine kinase|Protein-arginine kinase {ECO:0000255|HAMAP-Rule:MF_00602}
AWC34_RS01370	111090.90	69096.54	92547.02	115622.12	0.621982	0.833075	1.04079	-0.685055	-0.263482	0.0576768	0.494	0.553	O	ATP-dependent Clp protease ATP-binding subunit|ATP-dependent Clp protease ATP-binding subunit ClpC
AWC34_RS01375	3509.20	2196.44	3950.63	2313.61	0.625909	1.12579	0.659298	-0.675975	0.170941	-0.600996	0.508	0.559	O	DNA repair protein RadA|DNA repair protein RadA homolog
AWC34_RS01380	4341.29	1568.41	6002.64	3512.02	0.361277	1.38269	0.808981	-1.46882	0.467473	-0.305823	0.166	0.211	R	PIN/TRAM domain-containing protein|Uncharacterized PIN and TRAM-domain containing protein slr1972
AWC34_RS01385	12269.63	23453.08	30395.09	6462.51	1.91147	2.47726	0.526708	0.934686	1.30875	-0.924925	0.298	0.42	J	Glutamate--tRNA ligase|Glutamate--tRNA ligase {ECO:0000255|HAMAP-Rule:MF_00022}
AWC34_RS01390	519.85	1744.53	773.22	549.74	3.35583	1.48739	1.0575	1.74667	0.572784	0.0806541	0.1	0.141	E	Serine O-acetyltransferase|Serine acetyltransferase
AWC34_RS01395	2317.84	5180.41	1842.27	2679.23	2.23502	0.794822	1.15592	1.16029	-0.331296	0.209037	0.218	0.319	J	Cysteine--tRNA ligase|Cysteine--tRNA ligase {ECO:0000255|HAMAP-Rule:MF_00041}
AWC34_RS01400	479.30	1104.87	532.18	335.48	2.30517	1.11033	0.699937	1.20488	0.150985	-0.514702	0.225	0.303	S	Ribonuclease III|Mini-ribonuclease 3 {ECO:0000255|HAMAP-Rule:MF_01468}
AWC34_RS01405	1943.16	3035.48	1862.62	2098.69	1.56214	0.958552	1.08004	0.64352	-0.0610713	0.111084	0.456	0.577	J	23S rRNA (guanosine(2251)-2'-O)-methyltransferase RlmB|Putative TrmH family tRNA/rRNA methyltransferase
AWC34_RS01410	2071.30	2530.39	1840.70	2845.65	1.22164	0.888669	1.37385	0.288823	-0.170282	0.458222	0.706	0.802	S	Hypothetical protein|Uncharacterized protein YacP
AWC34_RS01415	865.34	769.25	175.31	556.29	0.888957	0.202591	0.642857	-0.169815	-2.30336	-0.63743	0.907	0.885		RNA polymerase subunit sigma
AWC34_RS01420	702.33	672.89	1344.53	528.77	0.958082	1.91438	0.75288	-0.0617784	0.936881	-0.409509	0.997	0.96	U	Preprotein translocase subunit SecE|Protein translocase subunit SecE {ECO:0000255|HAMAP-Rule:MF_00422}
AWC34_RS01425	6101.97	6338.45	15544.24	5511.12	1.03875	2.54741	0.903171	0.054855	1.34903	-0.14693	0.9	0.962	K	Transcription termination/antitermination protein NusG|Transcription termination/antitermination protein NusG {ECO:0000255|HAMAP-Rule:MF_00948}
AWC34_RS01430	38246.80	71884.46	298898.38	27980.84	1.87949	7.81499	0.731586	0.910341	2.96624	-0.4509	0.308	0.432	J	50S ribosomal protein L11|50S ribosomal protein L11-1 {ECO:0000255|HAMAP-Rule:MF_00736}
AWC34_RS01435	36161.72	93674.43	259378.03	18720.51	2.59043	7.17272	0.517689	1.37319	2.84252	-0.949844	0.155	0.24	J	50S ribosomal protein L1|50S ribosomal protein L1 {ECO:0000255|HAMAP-Rule:MF_01318}
AWC34_RS01440	34535.66	60895.61	488891.58	45790.58	1.76327	14.1561	1.32589	0.818251	3.82336	0.406964	0.351	0.479	J	50S ribosomal protein L10|50S ribosomal protein L10 {ECO:0000255|HAMAP-Rule:MF_00362}
AWC34_RS01445	27683.51	48916.52	295382.89	14007.46	1.76699	10.67	0.505986	0.821295	3.41549	-0.982832	0.35	0.477	J	50S ribosomal protein L7/L12|50S ribosomal protein L7/L12 {ECO:0000255|HAMAP-Rule:MF_00368}
AWC34_RS01450	6110.08	8646.21	114444.51	7252.06	1.41507	18.7304	1.1869	0.500877	4.22731	0.2472	0.542	0.664	J	Class I SAM-dependent methyltransferase|Uncharacterized protein YbxB
AWC34_RS01455	141071.98	349802.50	1318876.85	82827.98	2.4796	9.34896	0.587133	1.31011	3.22481	-0.768241	0.17	0.262	K	DNA-directed RNA polymerase subunit beta|DNA-directed RNA polymerase subunit beta {ECO:0000255|HAMAP-Rule:MF_01321}
AWC34_RS01460	185426.43	462545.43	1421837.31	61385.66	2.4945	7.66793	0.331051	1.31875	2.93884	-1.59487	0.168	0.259	K	DNA-directed RNA polymerase subunit beta'|DNA-directed RNA polymerase subunit beta' {ECO:0000255|HAMAP-Rule:MF_01322}
AWC34_RS01465	9964.77	15913.41	38773.74	5460.67	1.59697	3.89108	0.547998	0.675335	1.96017	-0.867759	0.43	0.558	J	50S ribosomal protein L7ae-like protein|Putative ribosomal protein L7Ae-like {ECO:0000255|HAMAP-Rule:MF_00574}
AWC34_RS01470	114077.00	128041.60	534636.83	170361.15	1.12241	4.68663	1.49339	0.166605	2.22855	0.578588	0.801	0.885	J	30S ribosomal protein S12|30S ribosomal protein S12 {ECO:0000255|HAMAP-Rule:MF_00403}
AWC34_RS01475	137122.40	177459.89	661016.17	133029.56	1.29417	4.82063	0.970152	0.372029	2.26922	-0.0437174	0.634	0.746	J	30S ribosomal protein S7|30S ribosomal protein S7 {ECO:0000255|HAMAP-Rule:MF_00480}
AWC34_RS01480	664510.59	1100327.72	3609351.09	525582.98	1.65585	5.43159	0.790932	0.727569	2.44138	-0.338374	0.398	0.528	J	Elongation factor G|Elongation factor G {ECO:0000255|HAMAP-Rule:MF_00054}
AWC34_RS01485	495490.71	922866.18	2443313.71	326010.47	1.86253	4.9311	0.657955	0.897263	2.30191	-0.60394	0.313	0.438	J	Elongation factor Tu|Elongation factor Tu {ECO:0000255|HAMAP-Rule:MF_00118}
AWC34_RS01490	5551.30	7024.63	6814.99	4597.73	1.2654	1.22764	0.828226	0.339597	0.295886	-0.271904	0.662	0.768	E	Amidohydrolase|N-acetyldiaminopimelate deacetylase {ECO:0000255|HAMAP-Rule:MF_01692}
AWC34_RS01495	21143.60	26593.23	6785.25	23103.33	1.25774	0.320913	1.09269	0.330838	-1.63975	0.12788	0.666	0.774	H	Glycine C-acetyltransferase|Putative pyridoxal phosphate-dependent acyltransferase
AWC34_RS01500	869.39	284.11	453.92	617.22	0.326792	0.522113	0.709946	-1.61355	-0.937565	-0.494219	0.158	0.173		Hypothetical protein
AWC34_RS01505	4340.48	2542.02	22756.80	3435.36	0.585654	5.24292	0.79147	-0.771879	2.39037	-0.337393	0.447	0.505	J	GNAT family N-acetyltransferase|Uncharacterized N-acetyltransferase YnaD
AWC34_RS01510	9044.28	6341.77	35502.42	13213.32	0.701191	3.9254	1.46096	-0.51212	1.97284	0.546915	0.618	0.657	R	GNAT family N-acetyltransferase
AWC34_RS01515	1708.78	1586.69	1069.05	1146.65	0.928551	0.625622	0.671034	-0.106946	-0.676637	-0.575542	0.958	0.927	MD	Capsule biosynthesis protein CapA|Capsular polysaccharide type 5 biosynthesis protein cap5A
AWC34_RS01520	1794.74	2772.97	504.00	1209.55	1.54505	0.280821	0.673942	0.627657	-1.83228	-0.569304	0.467	0.587	D	Capsular biosynthesis protein|Putative tyrosine-protein kinase CapB
AWC34_RS01525	1783.39	1516.91	732.53	2228.43	0.850577	0.410751	1.24955	-0.233487	-1.28366	0.321405	0.849	0.84	GM	Capsular biosynthesis protein|Putative tyrosine-protein phosphatase CapC
AWC34_RS01530	3552.18	4259.97	1825.05	3574.27	1.19926	0.513783	1.00622	0.262139	-0.960769	0.00894393	0.725	0.82	M	Polysaccharide biosynthesis protein|Capsular polysaccharide biosynthesis protein CapD
AWC34_RS01535	2621.97	2392.49	649.57	2924.28	0.912478	0.247741	1.1153	-0.132138	-2.01309	0.15743	0.935	0.909	M	UDP-glucose 4-epimerase|UDP-glucose 4-epimerase
AWC34_RS01540	4165.30	5662.23	1289.74	3340.35	1.35938	0.309639	0.801947	0.44295	-1.69134	-0.318421	0.585	0.701	M	Capsular biosynthesis protein|UDP-2-acetamido-2,6-beta-L-arabino-hexul-4-ose reductase {ECO:0000305|PubMed:12464616}
AWC34_RS01545	4902.50	9294.17	1148.87	5333.55	1.8958	0.234344	1.08792	0.922808	-2.0933	0.121578	0.305	0.426	M	UDP-N-acetylglucosamine 2-epimerase (non-hydrolyzing)|UDP-N-acetylglucosamine 2-epimerase
AWC34_RS01550	959.41	591.48	264.52	1322.25	0.616504	0.275711	1.37819	-0.697818	-1.85877	0.462776	0.514	0.548	R	Acetyltransferase|Chloramphenicol acetyltransferase
AWC34_RS01555	2067.24	1689.70	344.35	2174.70	0.81737	0.166575	1.05198	-0.290939	-2.58576	0.0731105	0.8	0.801	M	Capsular biosynthesis protein
AWC34_RS01560	707.19	383.80	187.83	195.26	0.542711	0.2656	0.276107	-0.881743	-1.91267	-1.8567	0.419	0.451	M	O-antigen ligase family protein
AWC34_RS01565	154.90	48.18	31.30	61.59	0.311039	0.202066	0.397611	-1.68483	-2.3071	-1.33057	0.252	0.17	M	Capsular biosynthesis protein
AWC34_RS01570	3175.07	3017.20	720.00	2228.43	0.950278	0.226767	0.701852	-0.0735781	-2.14072	-0.510761	0.986	0.949	M	Nucleotide sugar dehydrogenase|UDP-N-acetyl-D-mannosamine dehydrogenase
AWC34_RS01575	2621.97	2611.81	1197.40	1927.68	0.996125	0.45668	0.735203	-0.00560123	-1.13075	-0.443786	0.954	0.997	M	Glycosyltransferase WbuB|Probable glycosyltransferase WbjE
AWC34_RS01580	1907.47	2116.69	810.79	1048.36	1.10968	0.42506	0.549608	0.15015	-1.23426	-0.863526	0.82	0.897	M	Sugar transferase|UDP-galactose-lipid carrier transferase
AWC34_RS01585	1880.71	1119.82	262.96	934.35	0.595424	0.13982	0.496807	-0.748011	-2.83836	-1.00924	0.47	0.518	M	Hypothetical protein
AWC34_RS01590	6852.96	7061.18	5495.50	4764.82	1.03038	0.801916	0.695294	0.043182	-0.318477	-0.524306	0.91	0.97	M	UDP-N-acetylglucosamine 2-epimerase (non-hydrolyzing)|Probable UDP-N-acetylglucosamine 2-epimerase
AWC34_RS01595	9147.28	7808.83	8558.65	7836.52	0.853678	0.93565	0.856705	-0.228236	-0.0959596	-0.22313	0.85	0.843	K	LytR family transcriptional regulator|Transcriptional regulator LytR {ECO:0000255|HAMAP-Rule:MF_01140}
AWC34_RS01600	360.90	230.94	406.96	351.20	0.6399	1.12763	0.973123	-0.644081	0.173288	-0.0393063	0.584	0.582	M	Glycosyl transferase family 1|CDP-glycerol:poly(glycerophosphate) glycerophosphotransferase
AWC34_RS01605	206.81	88.06	78.26	283.06	0.425801	0.378415	1.3687	-1.23175	-1.40196	0.452802	0.35	0.304	S	Hypothetical protein
AWC34_RS01610	829.65	539.97	358.44	1102.09	0.650841	0.432038	1.32838	-0.619624	-1.21077	0.409667	0.567	0.593	I	CoA transferase subunit A|Probable succinyl-CoA:3-ketoacid coenzyme A transferase subunit A
AWC34_RS01615	1176.76	1829.26	752.87	1539.78	1.55449	0.639782	1.30849	0.63644	-0.644347	0.387904	0.466	0.582	IMCEG	Succinyl-CoA--3-ketoacid-CoA transferase|Probable coenzyme A transferase subunit beta
AWC34_RS01620	1789.88	2211.40	918.79	1920.47	1.2355	0.513325	1.07296	0.305097	-0.962056	0.101597	0.694	0.791	IQ	3-hydroxybutyrate dehydrogenase|Uncharacterized oxidoreductase YxjF
AWC34_RS01625	315.48	239.25	112.70	205.09	0.758368	0.357233	0.650089	-0.39903	-1.48506	-0.621291	0.749	0.733		Hypothetical protein
AWC34_RS01630	6252.01	9553.36	9428.91	8032.44	1.52805	1.50814	1.28478	0.611688	0.592771	0.361518	0.469	0.596	E	Ornithine cyclodeaminase|Delta(1)-pyrroline-2-carboxylate reductase
AWC34_RS01635	4634.87	3954.26	2142.79	4500.76	0.853154	0.462319	0.971065	-0.229121	-1.11304	-0.0423602	0.85	0.842	S	Sialate O-acetylesterase
AWC34_RS01640	276.55	132.92	158.09	671.61	0.480636	0.571651	2.42853	-1.05698	-0.806794	1.28008	0.392	0.375	S	Monooxygenase|Putative monooxygenase YdhR
AWC34_RS01645	1085.93	581.51	665.22	2261.19	0.535495	0.612581	2.08226	-0.901055	-0.707028	1.05815	0.396	0.438		Hypothetical protein|Immunodominant staphylococcal antigen B
AWC34_RS01650	266.82	177.78	126.78	193.95	0.666292	0.475152	0.726895	-0.585774	-1.07354	-0.460182	0.635	0.618	V	Class A beta-lactamase|Beta-lactamase ROB-1
AWC34_RS01655	373.87	772.58	774.79	471.76	2.06644	2.07235	1.26183	1.04715	1.05127	0.335516	0.289	0.37	K	LysR family transcriptional regulator|Uncharacterized HTH-type transcriptional regulator YwbI
AWC34_RS01660	155.71	18.28	100.17	74.70	0.117398	0.643311	0.479738	-3.09052	-0.636411	-1.05968	0.076	0.018	G	Hypothetical protein|Putative membrane-bound acyltransferase YfiQ
AWC34_RS01665	4979.55	1297.60	1183.31	2378.48	0.260586	0.237634	0.47765	-1.94017	-2.07319	-1.06598	0.082	0.103	K	LacI family DNA-binding transcriptional regulator|HTH-type transcriptional regulator IdnR
AWC34_RS01670	1120.80	717.75	464.87	1385.81	0.640391	0.414766	1.23645	-0.642976	-1.26963	0.306201	0.545	0.58	MG	2-dehydro-3-deoxy-phosphogluconate aldolase|Putative KHG/KDPG aldolase
AWC34_RS01675	1707.97	1207.88	1042.44	1951.27	0.707202	0.610339	1.14245	-0.499806	-0.712318	0.192131	0.637	0.665	G	Sugar kinase|2-dehydro-3-deoxygluconokinase
AWC34_RS01680	1076.20	563.23	475.83	819.69	0.523351	0.442139	0.761652	-0.93415	-1.17743	-0.392796	0.38	0.422	G	TRAP transporter|Ectoine-binding periplasmic protein TeaA
AWC34_RS01685	440.37	259.19	173.74	389.21	0.588573	0.394532	0.883825	-0.764706	-1.34179	-0.178167	0.503	0.513	G	TRAP transporter small permease|Putative TRAP transporter small permease protein HI_1030
AWC34_RS01690	1177.57	717.75	671.48	1056.88	0.609518	0.570225	0.897509	-0.714259	-0.810396	-0.156001	0.499	0.538	G	TRAP transporter large permease|Uncharacterized protein YgiK
AWC34_RS01695	1381.13	834.05	669.92	963.18	0.60389	0.485052	0.697385	-0.727643	-1.04379	-0.519972	0.487	0.531	G	Glucuronate isomerase|Uronate isomerase {ECO:0000255|HAMAP-Rule:MF_00675}
AWC34_RS01700	1212.45	772.58	480.52	872.76	0.637206	0.396321	0.719832	-0.650169	-1.33526	-0.474268	0.539	0.575	G	Mannonate dehydratase|Mannonate dehydratase {ECO:0000255|HAMAP-Rule:MF_00106}
AWC34_RS01705	1151.62	925.43	563.48	516.32	0.80359	0.489293	0.448342	-0.315469	-1.03123	-1.15733	0.785	0.785	IQ	KR domain-containing protein|Uncharacterized oxidoreductase HI_0048
AWC34_RS01710	2582.23	5966.28	3216.54	1456.57	2.31051	1.24564	0.564074	1.20821	0.316892	-0.826042	0.203	0.3	V	ABC transporter ATP-binding protein|Uncharacterized ABC transporter ATP-binding protein YwjA
AWC34_RS01715	1084.31	809.13	430.44	879.32	0.746216	0.396971	0.810949	-0.422334	-1.33289	-0.302317	0.702	0.715	G	Ribulokinase|Ribulokinase 2 {ECO:0000255|HAMAP-Rule:MF_00520}
AWC34_RS01720	150.04	94.70	1275.66	101.56	0.631165	8.50213	0.676886	-0.663911	3.08782	-0.563015	0.63	0.585	S	Hypothetical protein|Uncharacterized membrane protein YkvI
AWC34_RS01725	1380.32	2894.25	3288.54	986.77	2.0968	2.38245	0.714885	1.06819	1.25244	-0.484217	0.254	0.358	P	Divalent metal cation transporter|Iron transporter SMF3
AWC34_RS01730	690.97	2116.69	1765.57	1014.29	3.06336	2.55521	1.46792	1.61512	1.35344	0.553775	0.118	0.171	E	Agmatinase|Guanidinobutyrase
AWC34_RS01735	4610.54	12740.03	6652.20	2905.28	2.76324	1.44282	0.630139	1.46636	0.528896	-0.666259	0.136	0.211	E	Glu/Leu/Phe/Val dehydrogenase|Catabolic NAD-specific glutamate dehydrogenase RocG
AWC34_RS01740	372.25	325.65	1630.96	221.47	0.874815	4.38136	0.59495	-0.19295	2.13138	-0.749161	0.896	0.871	E	Amino acid permease|Sexual differentiation process putative amino-acid permease isp5
AWC34_RS01745	633.39	553.26	878.09	434.42	0.87349	1.38633	0.685865	-0.195136	0.471275	-0.544004	0.888	0.868	E	Homocysteine S-methyltransferase|Homocysteine S-methyltransferase YbgG
AWC34_RS01750	2046.16	5197.03	4005.41	1301.28	2.53989	1.95753	0.635962	1.34477	0.969031	-0.652988	0.167	0.25	I	Fatty acid desaturase|Fatty acid desaturase
AWC34_RS01755	5815.69	2714.82	1004.87	15473.86	0.46681	0.172786	2.66071	-1.09909	-2.53294	1.41181	0.282	0.345	S	Hypothetical protein
AWC34_RS01760	522.28	378.81	381.91	562.19	0.725301	0.731236	1.07641	-0.463349	-0.451591	0.106234	0.688	0.69		Hypothetical protein
AWC34_RS01765	32390.56	39517.68	24595.94	26861.06	1.22004	0.759355	0.829287	0.286925	-0.397153	-0.270057	0.701	0.803	M	UDP-glucose 4-epimerase|Uncharacterized epimerase/dehydratase SSP2164
AWC34_RS01770	25282.14	24788.89	6891.68	7576.40	0.98049	0.272591	0.299674	-0.0284249	-1.87519	-1.73853	0.973	0.98	E	Branched-chain amino acid aminotransferase|Probable branched-chain-amino-acid aminotransferase
AWC34_RS01775	599.33	2336.00	361.57	1661.66	3.89769	0.60329	2.77253	1.96262	-0.729076	1.4712	0.071	0.099	C	Aldo/keto reductase|Pyridoxal 4-dehydrogenase
AWC34_RS01780	66.50	49.84	31.30	60.94	0.749474	0.470677	0.916391	-0.41605	-1.08719	-0.125965	0.816	0.751	S	SGNH/GDSL hydrolase family protein
AWC34_RS01785	126.52	31.57	82.96	59.63	0.249526	0.655707	0.471309	-2.00274	-0.608878	-1.08526	0.212	0.115	K	Lrp/AsnC family transcriptional regulator|HTH-type transcriptional regulator LrpA
AWC34_RS01790	407.12	573.20	513.39	457.35	1.40794	1.26103	1.12338	0.493585	0.334601	0.167845	0.584	0.672	R	MBL fold metallo-hydrolase|UPF0173 protein YddR
AWC34_RS01795	287.91	137.90	173.74	220.16	0.478969	0.603452	0.764683	-1.062	-0.728688	-0.387066	0.386	0.37	S	Hypothetical protein
AWC34_RS01800	1861.25	2261.24	3011.49	1007.74	1.2149	1.61799	0.541432	0.280842	0.694206	-0.885148	0.713	0.808	L	IS6-like element IS257 family transposase|Transposase for insertion sequence element IS257 in transposon Tn4003
AWC34_RS01805	20961.94	32295.34	20106.87	15953.48	1.54067	0.959208	0.761069	0.623554	-0.0600837	-0.393901	0.46	0.589	S	Antibiotic biosynthesis monooxygenase
AWC34_RS01810	404.69	589.82	508.70	373.48	1.45746	1.25701	0.922879	0.543458	0.329998	-0.115786	0.551	0.642	L	IS6-like element IS257 family transposase|Transposase for insertion sequence element IS257 in transposon Tn4003
AWC34_RS01815	1870.17	1691.36	2859.67	2824.69	0.904388	1.5291	1.51039	-0.144986	0.612679	0.594923	0.925	0.9	C	NAD(P)/FAD-dependent oxidoreductase|Dihydrolipoyl dehydrogenase
AWC34_RS01820	160.58	141.22	253.57	239.16	0.879437	1.57909	1.48935	-0.185348	0.659092	0.574684	0.914	0.886	K	MarR family transcriptional regulator|HTH-type transcriptional regulator SarZ
AWC34_RS01825	4149.89	4504.20	2410.45	5243.13	1.08538	0.580847	1.26344	0.118198	-0.783771	0.337355	0.845	0.918	C	NAD(P)-dependent alcohol dehydrogenase|Zinc-type alcohol dehydrogenase-like protein C177306c
AWC34_RS01830	716.92	1031.76	1983.14	499.28	1.43916	2.76619	0.696424	0.525223	1.4679	-0.521963	0.547	0.651	K	PLP-dependent aminotransferase family protein|Probable rhizopine catabolism regulatory protein MocR
AWC34_RS01835	269.25	124.61	123.65	212.29	0.462804	0.459239	0.788449	-1.11153	-1.12268	-0.34291	0.372	0.352	EG	EamA family transporter|Uncharacterized inner membrane transporter YicL
AWC34_RS01840	11862.51	32134.18	8073.43	30686.28	2.70889	0.680584	2.58683	1.4377	-0.555156	1.37118	0.141	0.219	C	Glutathione-dependent formaldehyde dehydrogenase|L-threonine 3-dehydrogenase {ECO:0000255|HAMAP-Rule:MF_00627}
AWC34_RS01845	1501.16	1651.49	1671.66	2019.41	1.10014	1.11358	1.34523	0.13769	0.155204	0.427856	0.832	0.905	L	Excinuclease ABC subunit UvrA|UvrABC system protein A {ECO:0000255|HAMAP-Rule:MF_00205}
AWC34_RS01850	35808.12	61286.05	22811.58	152765.67	1.71151	0.63705	4.26623	0.775272	-0.65052	2.09296	0.373	0.502	R	Type 1 glutamine amidotransferase|Uncharacterized protein SERP1413
AWC34_RS01855	2393.26	2573.59	2429.23	6662.35	1.07535	1.01503	2.7838	0.104805	0.021522	1.47705	0.858	0.928	G	3-hexulose-6-phosphate synthase|3-hexulose-6-phosphate synthase 1
AWC34_RS01860	1021.05	2935.79	1100.35	1981.41	2.87527	1.07767	1.94056	1.5237	0.107909	0.956474	0.131	0.195	R	N-acyl homoserine lactonase family protein|N-acyl homoserine lactonase AiiB {ECO:0000250|UniProtKB:A9CKY2}
AWC34_RS01865	2396.51	6376.66	3213.41	3517.26	2.66081	1.34087	1.46766	1.41187	0.42317	0.553517	0.15	0.228	C	Alcohol dehydrogenase|Putative alcohol dehydrogenase D
AWC34_RS01870	1965.06	824.08	1029.92	1923.75	0.419366	0.524116	0.978978	-1.25372	-0.932041	-0.030652	0.236	0.283	L	HTH domain-containing protein|Transposon Tn552 resolvase
AWC34_RS01875	426.59	199.37	314.61	273.23	0.467357	0.7375	0.640498	-1.0974	-0.439286	-0.642734	0.345	0.351	PR	Hypothetical protein
AWC34_RS01880	185.72	59.81	228.52	266.68	0.322044	1.23045	1.43593	-1.63467	0.299191	0.52198	0.244	0.181	SPO	Hypothetical protein|UPF0033 protein AF_0556
AWC34_RS01885	75.42	8.31	10.96	125.80	0.110183	0.14532	1.66799	-3.18203	-2.7827	0.738113	0.145	0.027	S	Metal-sensitive transcriptional regulator|Uncharacterized protein YrkD
AWC34_RS01890	192.21	18.28	125.22	146.12	0.0951043	0.651475	0.76021	-3.39435	-0.618218	-0.39553	0.049	0.01	S	Sulfite exporter TauE/SafE family protein|UPF0721 transmembrane protein YrkJ
AWC34_RS01895	175.18	181.10	259.83	365.62	1.03379	1.48322	2.08711	0.0479485	0.56873	1.06151	0.926	0.974	K	Transcriptional regulator|HTH-type transcriptional activator HxlR
AWC34_RS01900	3235.89	6285.28	3391.84	6504.44	1.94237	1.04819	2.01009	0.957814	0.0679056	1.00726	0.292	0.409	G	3-hexulose-6-phosphate synthase|3-hexulose-6-phosphate synthase 1
AWC34_RS01905	5768.65	13597.34	10623.18	12609.86	2.35711	1.84154	2.18593	1.23702	0.88091	1.12825	0.192	0.288	M	6-phospho-3-hexuloisomerase|Uncharacterized protein MTH_249
AWC34_RS01910	792.35	144.55	216.00	1117.82	0.182432	0.272607	1.41077	-2.45457	-1.87511	0.496478	0.053	0.044	S	Hypothetical protein
AWC34_RS01915	2743.62	5403.05	2094.27	6263.32	1.96931	0.763324	2.28287	0.977693	-0.389633	1.19085	0.284	0.399	GM	Male sterility protein|Uncharacterized protein YbjT
AWC34_RS01920	400.63	1006.84	253.57	476.35	2.51314	0.632928	1.189	1.32949	-0.659886	0.249752	0.192	0.257	T	Tryptophan-rich sensory protein|Tryptophan-rich protein TspO {ECO:0000305}
AWC34_RS01925	249.79	323.98	53.22	221.47	1.29701	0.213059	0.886625	0.375189	-2.23068	-0.173604	0.683	0.749	S	Hypothetical protein|Glycosyl-4,4'-diaponeurosporenoate acyltransferase
AWC34_RS01930	1896.12	1149.73	1213.05	3066.47	0.606359	0.639754	1.61723	-0.721755	-0.644411	0.693529	0.485	0.533	Q	NAD(P)/FAD-dependent oxidoreductase|Diapolycopene oxygenase
AWC34_RS01935	761.53	367.18	228.52	690.61	0.482161	0.30008	0.906872	-1.05241	-1.73658	-0.14103	0.336	0.369	M	Glycosyltransferase family 2 protein|4,4'-diaponeurosporenoate glycosyltransferase
AWC34_RS01940	557.16	368.84	211.31	470.45	0.662	0.379263	0.844371	-0.595097	-1.39873	-0.24405	0.596	0.61	I	Phytoene/squalene synthase family protein|Dehydrosqualene synthase
AWC34_RS01945	1807.72	1362.39	982.96	1695.07	0.753651	0.543757	0.937684	-0.408031	-0.878967	-0.0928264	0.707	0.724	Q	Phytoene desaturase|Phytoene desaturase
AWC34_RS01950	2092.38	1202.89	197.22	3159.51	0.574891	0.0942563	1.51001	-0.79864	-3.40727	0.594556	0.438	0.491	R	Pyridoxamine 5'-phosphate oxidase|General stress protein 26
AWC34_RS01955	1969.11	2640.05	1234.96	3441.91	1.34073	0.627167	1.74795	0.423022	-0.673079	0.805666	0.604	0.714	L	Deoxyribodipyrimidine photo-lyase|Cryptochrome-1
AWC34_RS01960	207.62	377.15	284.87	672.92	1.81654	1.37207	3.24111	0.861193	0.456358	1.69649	0.401	0.463	S	Tryptophan-rich sensory protein
AWC34_RS01965	935.08	885.55	804.53	459.97	0.947031	0.860386	0.491904	-0.078516	-0.216944	-1.02355	0.983	0.946	Q	ABC transporter ATP-binding protein|ABC transporter ATP-binding protein/permease VMR1
AWC34_RS01970	827.22	460.22	233.22	302.06	0.556345	0.281932	0.365151	-0.845947	-1.82658	-1.45344	0.433	0.468	V	ABC transporter permease|Putative hemin transport system permease protein HrtB
AWC34_RS01975	2645.48	2983.97	1569.92	16232.61	1.12795	0.593435	6.13598	0.173704	-0.752838	2.61729	0.799	0.88	C	Formate dehydrogenase|Formate dehydrogenase
AWC34_RS01980	210.86	259.19	122.09	338.75	1.2292	0.57901	1.60652	0.297725	-0.78834	0.683936	0.744	0.805	K	MerR family transcriptional regulator|HTH-type transcriptional regulator AdhR
AWC34_RS01985	341.43	151.19	165.91	125.80	0.442814	0.485927	0.36845	-1.17523	-1.04119	-1.44046	0.329	0.323		Hypothetical protein
AWC34_RS01990	1653.63	1036.75	2975.49	1832.67	0.626954	1.79937	1.10827	-0.673568	0.847491	0.148311	0.518	0.56	R	Short chain dehydrogenase|Glucose and ribitol dehydrogenase homolog 1
AWC34_RS01995	278.17	132.92	134.61	426.55	0.477837	0.483913	1.53341	-1.06541	-1.04718	0.616748	0.388	0.369	K	Transcriptional regulator|HTH-type transcriptional activator HxlR
AWC34_RS02000	161.39	166.15	244.18	103.53	1.02949	1.51298	0.64149	0.0419351	0.597394	-0.640502	0.931	0.979	C	Oxygen-insensitive NADPH nitroreductase|Oxygen-insensitive NADPH nitroreductase
AWC34_RS02005	883.18	1511.92	3216.54	606.74	1.7119	3.642	0.686995	0.775602	1.86473	-0.541629	0.392	0.504	C	LLM class flavin-dependent oxidoreductase|Nitrilotriacetate monooxygenase component A
AWC34_RS02010	208.43	242.57	226.96	197.88	1.1638	1.0889	0.949383	0.218838	0.122875	-0.0749371	0.801	0.852	J	Ribosomal-processing cysteine protease Prp
AWC34_RS02015	136.25	174.45	73.57	98.94	1.28037	0.539963	0.726165	0.356557	-0.889067	-0.46163	0.725	0.765		Hypothetical protein
AWC34_RS02020	1868.55	1325.84	1574.62	4991.52	0.709556	0.842696	2.67133	-0.495012	-0.246915	1.41756	0.64	0.668	R	HAD family hydrolase|Pyrophosphatase PpaX {ECO:0000255|HAMAP-Rule:MF_01250}
AWC34_RS02025	2870.13	2023.65	1389.92	6543.10	0.705073	0.484271	2.27972	-0.504156	-1.04611	1.18886	0.629	0.662		Hypothetical protein
AWC34_RS02030	3268.33	3896.11	29405.87	2489.21	1.19208	8.99722	0.761615	0.253481	3.16948	-0.392866	0.732	0.826	F	Deoxynucleoside kinase|Deoxyadenosine/deoxycytidine kinase
AWC34_RS02035	617.17	581.51	4728.54	966.46	0.94222	7.66165	1.56595	-0.0858639	2.93765	0.647042	0.977	0.942	F	Deoxyguanosine kinase|Deoxyguanosine kinase
AWC34_RS02040	823.17	684.52	1641.92	2198.29	0.831566	1.99463	2.67052	-0.266098	0.996122	1.41712	0.828	0.82	FJ	tRNA adenosine(34) deaminase TadA|tRNA-specific adenosine deaminase {ECO:0000255|HAMAP-Rule:MF_00972}
AWC34_RS02045	3419.99	5497.75	8406.82	2523.94	1.60753	2.45814	0.737996	0.684849	1.29757	-0.438314	0.428	0.553	R	Cof-type HAD-IIB family hydrolase|Phosphoglycolate phosphatase {ECO:0000255|HAMAP-Rule:MF_01419}
AWC34_RS02050	3392.42	4888.00	5559.68	2984.56	1.44086	1.63885	0.879773	0.526929	0.712687	-0.184797	0.527	0.648	R	NAD(P)H-dependent oxidoreductase|FMN-dependent NADPH-azoreductase
AWC34_RS02055	79.48	28.24	42.26	66.18	0.35531	0.531706	0.832662	-1.49285	-0.911299	-0.264197	0.39	0.241		MarR family transcriptional regulator
AWC34_RS02060	98.13	18.28	26.61	20.97	0.186284	0.271171	0.213696	-2.42443	-1.88273	-2.22637	0.181	0.061	K	Transcriptional regulator
AWC34_RS02065	4443.47	4977.72	7644.56	2182.56	1.12023	1.7204	0.491184	0.163798	0.782747	-1.02567	0.806	0.887	S	GTP cyclohydrolase I FolE2|GTP cyclohydrolase FolE2 {ECO:0000255|HAMAP-Rule:MF_01527}
AWC34_RS02070	3636.53	3799.75	8386.47	3512.02	1.04488	2.30617	0.965761	0.063342	1.2055	-0.0502614	0.893	0.956	S	Bacillithiol biosynthesis deacetylase BshB2|Uncharacterized deacetylase YojG
AWC34_RS02075	909.94	699.47	1861.05	608.71	0.768699	2.04524	0.668956	-0.379509	1.03227	-0.580016	0.737	0.744	S	DUF1806 domain-containing protein|Uncharacterized protein YojF
AWC34_RS02080	9622.53	23610.92	5118.28	15822.44	2.45371	0.531906	1.64431	1.29497	-0.910757	0.717484	0.175	0.267	G	3-hexulose-6-phosphate synthase|3-hexulose-6-phosphate synthase 1
AWC34_RS02085	15467.41	30810.00	8148.56	13407.27	1.99193	0.526821	0.866808	0.994167	-0.924615	-0.206216	0.273	0.391	M	6-phospho-3-hexuloisomerase|Uncharacterized protein MTH_249
AWC34_RS02090	3726.55	3734.95	1990.97	6812.40	1.00225	0.534266	1.82807	0.00324831	-0.904369	0.870323	0.946	0.998	E	Sodium:alanine symporter family protein|Na(+)-linked D-alanine glycine permease
AWC34_RS02095	175.18	259.19	585.39	252.92	1.47956	3.34165	1.44377	0.565172	1.74056	0.529843	0.578	0.633	I	Acyl-CoA synthetase|Putative long chain fatty acid-CoA ligase VraA
AWC34_RS02100	381.17	883.89	1012.70	534.67	2.31889	2.65682	1.40271	1.21343	1.4097	0.488214	0.228	0.3	I	Acetyl-CoA C-acyltransferase|Putative acetyl-CoA C-acetyltransferase VraB
AWC34_RS02105	30.82	26.58	3.13	33.42	0.862427	0.101557	1.08436	-0.213526	-3.29963	0.116845	0.937	0.887		Hypothetical protein|Protein VraC
AWC34_RS02110	55.15	16.61	40.70	82.56	0.301179	0.737987	1.49701	-1.73131	-0.438332	0.582082	0.392	0.195		Hypothetical protein
AWC34_RS02115	1298.41	928.75	760.70	1701.63	0.715298	0.58587	1.31055	-0.483384	-0.771347	0.390171	0.653	0.676	RS	ASCH domain-containing protein
AWC34_RS02120	222.21	294.08	536.87	744.34	1.32343	2.41605	3.34971	0.404285	1.27265	1.74404	0.669	0.731		Hypothetical protein
AWC34_RS02125	9133.49	10073.39	9288.04	6161.11	1.10291	1.01692	0.674563	0.141311	0.024208	-0.567976	0.824	0.902	H	Bifunctional hydroxymethylpyrimidine kinase/phosphomethylpyrimidine kinase|Putative pyridoxine kinase
AWC34_RS02130	2279.72	1930.61	2324.36	3427.50	0.846863	1.01958	1.50347	-0.2398	0.0279769	0.5883	0.843	0.835	L	Uracil-DNA glycosylase|Uracil-DNA glycosylase {ECO:0000255|HAMAP-Rule:MF_00148}
AWC34_RS02135	980.50	1138.10	1771.83	2312.30	1.16073	1.80707	2.35829	0.215038	0.853651	1.23774	0.772	0.854		Hypothetical protein
AWC34_RS02140	3286.18	4055.61	4420.19	7767.72	1.23414	1.34508	2.36375	0.303507	0.427697	1.24108	0.692	0.792	S	DUF423 domain-containing protein|UPF0382 membrane protein SSP2132
AWC34_RS02145	2676.30	4316.46	4637.76	3838.98	1.61285	1.7329	1.43444	0.689609	0.793188	0.520483	0.426	0.551	E	APC family permease|Uncharacterized amino acid permease YhdG
AWC34_RS02150	313.86	696.15	734.09	100.91	2.21803	2.33891	0.321513	1.14928	1.22584	-1.63705	0.257	0.326	S	Membrane protein
AWC34_RS02155	601.76	677.87	1220.88	326.96	1.12648	2.02885	0.54334	0.17182	1.02066	-0.880074	0.812	0.882	S	Threonine/serine exporter
AWC34_RS02160	14237.12	9787.62	14432.93	28109.92	0.687472	1.01375	1.97441	-0.540627	0.0197069	0.981422	0.596	0.639	S	Heme-dependent peroxidase|Putative heme-dependent peroxidase SSP2125 {ECO:0000255|HAMAP-Rule:MF_01442}
AWC34_RS02165	11394.56	14815.18	16051.38	6560.79	1.3002	1.40869	0.575783	0.378731	0.494352	-0.796404	0.63	0.742	C	Phosphate acetyltransferase|Phosphate acetyltransferase
AWC34_RS02170	12863.28	19625.09	13817.80	4976.45	1.52567	1.07421	0.386873	0.609441	0.103269	-1.37007	0.469	0.597	H	Lipoate--protein ligase family protein|Octanoyl-[GcvH]:protein N-octanoyltransferase {ECO:0000255|HAMAP-Rule:MF_02119}
AWC34_RS02175	1004.02	511.73	723.13	952.05	0.509681	0.720235	0.948238	-0.972333	-0.473461	-0.0766788	0.363	0.404	I	Mevalonate kinase|Mevalonate kinase {ECO:0000255|HAMAP-Rule:MF_00217}
AWC34_RS02180	2274.05	2066.85	1569.92	4419.51	0.908885	0.690363	1.94345	-0.13783	-0.534573	0.958622	0.931	0.905	I	Diphosphomevalonate decarboxylase|Diphosphomevalonate decarboxylase
AWC34_RS02185	4360.75	3768.18	3535.84	3999.51	0.864113	0.810833	0.917161	-0.210708	-0.302523	-0.124753	0.866	0.855	I	Phosphomevalonate kinase|Phosphomevalonate kinase
AWC34_RS02190	673.13	337.28	200.35	469.80	0.501062	0.297639	0.697934	-0.996938	-1.74836	-0.518838	0.366	0.394	G	PTS alpha-glucoside transporter subunit IIBC|PTS system maltose-specific EIICB component
AWC34_RS02195	198.70	197.71	345.91	110.73	0.995018	1.74087	0.557272	-0.00720603	0.799805	-0.843546	0.964	1	K	MurR/RpiR family transcriptional regulator|HTH-type transcriptional regulator GlvR
AWC34_RS02200	597.71	1217.85	394.44	625.09	2.03753	0.659919	1.04581	1.02682	-0.59964	0.0646182	0.284	0.378	R	Gfo/Idh/MocA family oxidoreductase|Uncharacterized oxidoreductase C11503
AWC34_RS02205	421.72	659.60	103.30	404.93	1.56407	0.244949	0.960187	0.645306	-2.02945	-0.0586129	0.486	0.579	G	Trehalose utilization protein
AWC34_RS02210	636.64	1174.65	258.26	494.70	1.84508	0.405661	0.777048	0.883681	-1.30165	-0.363924	0.345	0.446	R	Gfo/Idh/MocA family oxidoreductase|Uncharacterized oxidoreductase YfiI
AWC34_RS02215	627.71	589.82	453.92	531.39	0.939638	0.723136	0.846553	-0.0898234	-0.46766	-0.240327	0.974	0.939	G	Sugar phosphate isomerase/epimerase|Uncharacterized protein YfiH
AWC34_RS02220	557.97	156.18	748.18	667.02	0.279908	1.3409	1.19544	-1.83698	0.423198	0.257542	0.131	0.125	S	DUF1450 domain-containing protein|UPF0741 protein SSP2119 {ECO:0000255|HAMAP-Rule:MF_01863}
AWC34_RS02225	4498.62	4799.94	1155.14	9878.21	1.06698	0.256777	2.19583	0.0935339	-1.96141	1.13477	0.866	0.935	C	Aldo/keto reductase|Protein IolS
AWC34_RS02230	1187.31	2183.15	5565.94	1872.64	1.83874	4.68786	1.57721	0.878715	2.22893	0.657377	0.336	0.449	R	Flavodoxin family protein|Putative NAD(P)H-dependent FMN-containing oxidoreductase YwqN
AWC34_RS02235	664.21	398.75	547.83	1079.82	0.600337	0.824784	1.62572	-0.736155	-0.277911	0.701079	0.502	0.529	K	N-acetyltransferase
AWC34_RS02240	5179.05	8061.37	7678.99	9253.78	1.55653	1.4827	1.78677	0.638338	0.568229	0.837355	0.453	0.58	R	HD domain-containing protein|Uncharacterized protein YwfO
AWC34_RS02245	11033.67	5165.46	6462.81	10089.20	0.468154	0.585735	0.914401	-1.09494	-0.771679	-0.129101	0.281	0.346	S	Hypothetical protein|Uncharacterized protein YwhD
AWC34_RS02250	536.88	182.76	895.31	1122.40	0.340411	1.66762	2.0906	-1.55465	0.737788	1.06392	0.188	0.191	S	DUF1934 domain-containing protein
AWC34_RS02255	8955.07	14040.95	26453.86	7209.47	1.56793	2.95407	0.805071	0.648864	1.5627	-0.312812	0.446	0.574	J	Arginine--tRNA ligase|Arginine--tRNA ligase {ECO:0000255|HAMAP-Rule:MF_00123}
AWC34_RS02260	197.88	91.38	115.83	116.63	0.461795	0.585355	0.589398	-1.11468	-0.772617	-0.762687	0.398	0.35	L	Endonuclease III|Putative endonuclease MJ1434
AWC34_RS02265	219.78	154.52	192.52	458.00	0.703067	0.875967	2.0839	-0.508267	-0.191052	1.05929	0.694	0.669	K	MerR family transcriptional regulator|HTH-type transcriptional regulator SkgA
AWC34_RS02270	647.18	957.00	472.70	1431.02	1.47872	0.7304	2.21116	0.564352	-0.453242	1.1448	0.523	0.626	P	ABC transporter substrate-binding protein|Uncharacterized ABC transporter substrate-binding lipoprotein YvrC
AWC34_RS02275	1528.74	1285.97	1134.79	2292.64	0.841196	0.742304	1.49969	-0.249486	-0.429918	0.584667	0.837	0.829	P	Iron ABC transporter permease|Iron(3+)-hydroxamate import system permease protein FhuB
AWC34_RS02280	1704.72	1315.87	2109.92	4643.60	0.771898	1.23769	2.72397	-0.373518	0.307654	1.44571	0.734	0.747	R	HAD family hydrolase|Uncharacterized HAD-hydrolase PH1655
AWC34_RS02285	3776.83	2875.98	4536.02	5398.42	0.76148	1.20101	1.42935	-0.393122	0.264251	0.515361	0.714	0.733	R	Alpha/beta hydrolase
AWC34_RS02290	44110.34	17435.30	12648.58	24587.42	0.395266	0.286749	0.557407	-1.33911	-1.80214	-0.843197	0.194	0.252		Hypothetical protein
AWC34_RS02295	569.32	305.71	162.78	96.97	0.536974	0.28592	0.170326	-0.897076	-1.80632	-2.55363	0.421	0.443		Hypothetical protein
AWC34_RS02300	19553.23	8310.59	12693.97	40700.77	0.425024	0.649201	2.08154	-1.23438	-0.623264	1.05765	0.228	0.289	R	Alpha/beta hydrolase
AWC34_RS02305	13397.73	3072.03	1504.18	3489.74	0.229295	0.112271	0.260472	-2.12472	-3.15494	-1.9408	0.061	0.076	K	Transcriptional regulator|Transcriptional regulator SarA
AWC34_RS02310	220.59	132.92	334.96	114.01	0.602566	1.51847	0.516841	-0.730809	0.602621	-0.952207	0.565	0.541	S	HlyD family secretion protein
AWC34_RS02315	2352.71	706.12	1209.92	921.91	0.30013	0.514267	0.39185	-1.73634	-0.959412	-1.35163	0.117	0.143	S	Membrane protein
AWC34_RS02320	286.28	34.89	72.00	112.70	0.121874	0.251502	0.393671	-3.03654	-1.99136	-1.34494	0.047	0.017		Hypothetical protein
AWC34_RS02325	800.46	1041.73	253.57	406.90	1.30141	0.31678	0.508333	0.38008	-1.65845	-0.976155	0.647	0.742		DUF2922 domain-containing protein
AWC34_RS02330	296.83	446.93	109.57	157.25	1.50568	0.369134	0.529765	0.590412	-1.43778	-0.916577	0.533	0.614		Hypothetical protein
AWC34_RS02335	555.54	73.10	339.65	719.44	0.131584	0.611387	1.29503	-2.92595	-0.709842	0.372984	0.035	0.019	L	DNA integrase|Probable integrase/recombinase YoeC
AWC34_RS02340	3187.23	3650.21	3809.76	2362.10	1.14526	1.19532	0.741114	0.195676	0.257397	-0.432233	0.78	0.865	CP	Monovalent cation/H+ antiporter subunit A|Putative antiporter subunit mnhA2
AWC34_RS02345	622.85	737.69	549.39	496.66	1.18438	0.882058	0.797399	0.24413	-0.181054	-0.326626	0.755	0.835	CP	Na(+)/H(+) antiporter subunit B|Putative antiporter subunit mnhB2
AWC34_RS02350	676.37	569.88	626.09	573.32	0.842557	0.925662	0.847643	-0.247155	-0.111443	-0.238472	0.846	0.832	P	Cation:proton antiporter|Putative antiporter subunit mnhC2
AWC34_RS02355	3294.29	3384.38	3977.24	2699.54	1.02735	1.20731	0.81946	0.038924	0.2718	-0.287254	0.915	0.973	CP	Na+/H+ antiporter subunit D|Putative antiporter subunit mnhD2
AWC34_RS02360	499.58	176.11	192.52	273.23	0.352516	0.385364	0.546919	-1.50424	-1.37571	-0.8706	0.204	0.205	P	Na+/H+ antiporter subunit E|Putative antiporter subunit mnhE2
AWC34_RS02365	507.69	377.15	834.26	367.58	0.742875	1.64325	0.724025	-0.428809	0.716549	-0.46589	0.713	0.714	P	Cation:proton antiporter|Putative antiporter subunit mnhF2
AWC34_RS02370	1797.18	1186.28	2037.92	2700.85	0.660079	1.13395	1.50283	-0.59929	0.181363	0.587679	0.566	0.604	P	Cation:proton antiporter|Putative antiporter subunit mnhG2
AWC34_RS02375	5477.50	3362.78	3526.45	5899.67	0.613926	0.643806	1.07707	-0.703863	-0.635301	0.107117	0.487	0.542	P	Sodium:proton antiporter|Na(+)/H(+) antiporter NhaH
AWC34_RS02380	4470.24	11342.75	3845.76	1278.35	2.53739	0.860303	0.285969	1.34335	-0.217084	-1.80607	0.164	0.25	P	Manganese ABC transporter substrate-binding protein|Manganese-binding lipoprotein MntA
AWC34_RS02385	1047.81	4005.77	1172.35	459.97	3.82299	1.11886	0.438982	1.9347	0.162026	-1.18777	0.071	0.104	P	Metal ABC transporter permease|Manganese transport system membrane protein MntB
AWC34_RS02390	1150.81	2746.38	1338.27	710.27	2.38648	1.16289	0.617191	1.25488	0.21772	-0.69621	0.195	0.282	P	Metal ABC transporter ATP-binding protein|Manganese transport system ATP-binding protein MntB
AWC34_RS02395	1430.61	1016.81	1884.53	2109.83	0.710753	1.31729	1.47478	-0.49258	0.397574	0.560496	0.645	0.67	K	Metal-dependent transcriptional regulator|Iron-dependent repressor IdeR
AWC34_RS02400	526.34	649.63	2554.45	627.71	1.23424	4.85323	1.19259	0.303623	2.27895	0.254103	0.712	0.793		Membrane protein
AWC34_RS02405	830.46	819.10	4910.11	655.88	0.986321	5.91252	0.789779	-0.0198711	2.56377	-0.340479	0.968	0.989	M	Glycosyltransferase|Putative N-acetylmannosaminyltransferase
AWC34_RS02410	5535.08	4829.85	12748.75	4753.68	0.872589	2.30326	0.858828	-0.196626	1.20368	-0.219559	0.878	0.864	R	Teichoic acids export ABC transporter ATP-binding subunit TagH|Teichoic acids export ATP-binding protein TagH {ECO:0000255|HAMAP-Rule:MF_01715}
AWC34_RS02415	2588.71	2287.82	4014.80	1270.49	0.883768	1.55089	0.490781	-0.17826	0.633095	-1.02685	0.895	0.877	V	ABC transporter permease|Teichoic acid translocation permease protein TagG
AWC34_RS02420	715.30	872.26	565.05	583.15	1.21943	0.789948	0.815252	0.28621	-0.34017	-0.294681	0.72	0.805	M	Teichoic acid biosynthesis protein B|Putative CDP-glycerol:glycerophosphate glycerophosphotransferase TarB
AWC34_RS02425	1184.87	1307.56	1311.66	1514.23	1.10355	1.10701	1.27797	0.142148	0.146665	0.353856	0.83	0.903	M	Glycosyltransferase family 2 protein|Putative glycosyltransferase TagX
AWC34_RS02430	2997.46	3495.70	4911.67	6350.47	1.16622	1.63861	2.11862	0.221841	0.712473	1.08312	0.758	0.847	IM	Glycerol-3-phosphate cytidylyltransferase|Ethanolamine-phosphate cytidylyltransferase
AWC34_RS02435	2242.42	2651.68	24084.11	1735.04	1.18251	10.7402	0.773736	0.24185	3.42495	-0.370088	0.743	0.834	M	DUF1958 domain-containing protein|D-alanyl-D-alanine carboxypeptidase DacA
AWC34_RS02440	3141.01	1909.01	2432.36	2610.43	0.607769	0.774388	0.83108	-0.718404	-0.368872	-0.266941	0.482	0.534	V	ABC transporter ATP-binding protein|Phosphate import ATP-binding protein PstB 1 {ECO:0000255|HAMAP-Rule:MF_01702}
AWC34_RS02445	11365.37	11804.63	22071.23	7940.70	1.03865	1.94197	0.698675	0.0547082	0.957522	-0.517307	0.9	0.962	F	Nucleoside permease|Pyrimidine nucleoside transport protein
AWC34_RS02450	1634.98	2507.13	1017.40	1529.30	1.53343	0.622271	0.935363	0.616764	-0.684386	-0.0964015	0.474	0.593	S	YitT family protein|UPF0750 membrane protein YxkD
AWC34_RS02455	3823.06	3209.93	4313.76	4709.12	0.839623	1.12835	1.23177	-0.252186	0.174218	0.30073	0.831	0.827	SP	ABC transporter ATP-binding protein|Iron(3+)-hydroxamate import ATP-binding protein FhuC
AWC34_RS02460	4685.96	4871.38	7165.60	3412.43	1.03957	1.52916	0.728224	0.0559859	0.612743	-0.457545	0.899	0.961	P	Iron ABC transporter permease|Ferric enterobactin transport system permease protein FepD
AWC34_RS02465	4672.18	4203.48	9682.48	3176.54	0.899683	2.07237	0.679884	-0.152512	1.05128	-0.55664	0.917	0.895	P	Iron ABC transporter permease|Probable siderophore transport system permease protein YfiZ
AWC34_RS02470	2956.10	4972.73	2449.58	8722.39	1.68219	0.828653	2.95064	0.750343	-0.271161	1.56103	0.392	0.516	SG	Dihydroxyacetone kinase subunit DhaK|Bifunctional ATP-dependent dihydroxyacetone kinase/FAD-AMP lyase (cyclizing)
AWC34_RS02475	2724.96	4233.38	2216.36	7354.27	1.55356	0.813355	2.69885	0.635575	-0.298043	1.43235	0.458	0.582	R	Dihydroxyacetone kinase subunit L|Putative kinase MCAP_0235
AWC34_RS02480	1883.14	2374.22	1208.35	2801.75	1.26078	0.641668	1.48781	0.334313	-0.640102	0.573188	0.671	0.772	G	PTS-dependent dihydroxyacetone kinase phosphotransferase subunit DhaM
AWC34_RS02485	17671.71	7295.44	7636.73	15876.82	0.412832	0.432144	0.898431	-1.27637	-1.21041	-0.15452	0.215	0.274	S	Hypothetical protein
AWC34_RS02490	3363.22	7528.05	45144.20	1946.68	2.23835	13.4229	0.578814	1.16243	3.74663	-0.788827	0.216	0.318	S	Membrane protein|Uncharacterized membrane protein YkvI
AWC34_RS02495	1857.19	1407.25	2765.75	1586.96	0.757731	1.48921	0.854495	-0.400243	0.574549	-0.226856	0.713	0.729	I	Alpha/beta hydrolase
AWC34_RS02500	1284.63	1181.29	4562.63	1489.99	0.919557	3.55171	1.15986	-0.12099	1.82851	0.21395	0.946	0.917	K	N-acetyltransferase
AWC34_RS02505	856.42	500.10	441.39	2142.59	0.583942	0.51539	2.5018	-0.776102	-0.956265	1.32297	0.47	0.504	M	NAD(P)-dependent oxidoreductase
AWC34_RS02510	585.54	749.32	294.26	878.66	1.27971	0.502545	1.5006	0.355814	-0.992676	0.585537	0.671	0.759	T	DNA-binding response regulator|Response regulator protein GraR
AWC34_RS02515	1001.59	290.75	565.05	1088.33	0.290288	0.564153	1.0866	-1.78444	-0.825842	0.119824	0.122	0.134	T	Sensor histidine kinase|Sensor histidine kinase GraS
AWC34_RS02520	2921.23	4495.89	5497.07	1257.38	1.53904	1.88177	0.430428	0.622031	0.912087	-1.21616	0.466	0.59	P	DUF47 domain-containing protein|UPF0111 protein YkaA
AWC34_RS02525	5027.39	5946.34	23484.63	2769.65	1.18279	4.67134	0.550912	0.242192	2.22384	-0.860106	0.74	0.833	P	Inorganic phosphate transporter|Probable low-affinity inorganic phosphate transporter
AWC34_RS02530	9636.31	25508.30	56333.99	16086.49	2.6471	5.84601	1.66936	1.40441	2.54745	0.739297	0.148	0.23	SM	LysM peptidoglycan-binding domain-containing protein|N-acetylmuramoyl-L-alanine amidase sle1
AWC34_RS02535	2125.63	2415.75	1421.22	1358.94	1.13649	0.668611	0.639312	0.184581	-0.580761	-0.645409	0.791	0.873	S	Membrane protein|Uncharacterized protein YetJ
AWC34_RS02540	780.99	372.17	220.70	264.06	0.476536	0.28259	0.338109	-1.06934	-1.82322	-1.56444	0.328	0.361	K	MarR family transcriptional regulator|HTH-type transcriptional regulator SarX
AWC34_RS02545	6984.34	6371.68	3410.62	4937.80	0.912281	0.488324	0.706982	-0.13245	-1.03409	-0.500255	0.934	0.908	K	YebC/PmpR family DNA-binding transcriptional regulator|Probable transcriptional regulatory protein SH2225 {ECO:0000255|HAMAP-Rule:MF_00918}
AWC34_RS02550	5840.83	6105.84	2177.23	4571.52	1.04537	0.37276	0.782683	0.0640164	-1.42368	-0.353499	0.892	0.956	S	Cupin
AWC34_RS02555	2148.34	5363.17	5216.89	807.90	2.49643	2.42834	0.376058	1.31986	1.27997	-1.41097	0.173	0.259	E	5-methyltetrahydropteroyltriglutamate--homocysteine S-methyltransferase|Uncharacterized protein YxjG
AWC34_RS02560	2241.61	1802.68	1231.83	4296.98	0.80419	0.549529	1.91692	-0.314392	-0.863732	0.938788	0.78	0.785	S	DUF402 domain-containing protein
AWC34_RS02565	1236.78	1076.62	759.13	1297.35	0.870502	0.613796	1.04897	-0.20008	-0.70417	0.0689788	0.879	0.863	K	LysR family transcriptional regulator|Uncharacterized HTH-type transcriptional regulator YkuM
AWC34_RS02570	3099.65	1297.60	1767.14	1880.50	0.418628	0.57011	0.606681	-1.25626	-0.810689	-0.720989	0.229	0.282	G	MFS transporter|Sugar efflux transporter C
AWC34_RS02575	918.05	933.74	790.44	861.62	1.01709	0.860999	0.938533	0.0244482	-0.215917	-0.091521	0.93	0.985	S	DUF456 domain-containing protein|Uncharacterized protein YqgC
AWC34_RS02580	861.28	548.28	10922.14	1231.83	0.636587	12.6813	1.43023	-0.651569	3.66463	0.516249	0.546	0.576	G	MFS transporter|Uncharacterized MFS-type transporter YfhI
AWC34_RS02585	133.82	21.60	39.13	68.80	0.161411	0.292408	0.514123	-2.63119	-1.77395	-0.959813	0.123	0.041	S	DUF1129 domain-containing protein
AWC34_RS02590	124.89	51.51	84.52	204.43	0.412443	0.676756	1.63688	-1.27773	-0.563293	0.710949	0.391	0.299	K	N-acetyltransferase
AWC34_RS02595	167.88	56.49	50.09	242.43	0.33649	0.298368	1.44407	-1.57136	-1.74484	0.530138	0.271	0.197		Hypothetical protein
AWC34_RS02600	8151.37	2497.17	496.18	7321.51	0.30635	0.0608707	0.898194	-1.70675	-4.03811	-0.154901	0.114	0.148		Hypothetical protein
AWC34_RS02605	3067.21	5665.56	1139.48	3411.12	1.84714	0.371504	1.11212	0.885292	-1.42855	0.153319	0.324	0.445	J	N-acetyltransferase
AWC34_RS02610	1025.11	606.43	673.05	784.31	0.591576	0.656564	0.765098	-0.757366	-0.606993	-0.386283	0.476	0.515	K	PLP-dependent aminotransferase family protein|Uncharacterized HTH-type transcriptional regulator YisV
AWC34_RS02615	780.18	970.29	2609.23	1598.10	1.24367	3.34439	2.04837	0.314609	1.74175	1.03448	0.696	0.786	R	Lysine efflux permease|Putative amino-acid transporter YisU
AWC34_RS02620	4990.09	4879.69	9659.00	8735.49	0.977876	1.93564	1.75057	-0.0322763	0.952808	0.807823	0.977	0.978	S	TIGR00730 family Rossman fold protein|LOG family protein YJL055W
AWC34_RS02625	4317.77	4710.22	10405.61	14632.54	1.09089	2.40995	3.38891	0.125508	1.269	1.76082	0.839	0.913	S	YaiI/YqxD family protein|UPF0178 protein SSP2038 {ECO:0000255|HAMAP-Rule:MF_00489}
AWC34_RS02630	25106.15	28497.26	26865.51	59929.08	1.13507	1.07008	2.38703	0.182782	0.0977144	1.25522	0.788	0.874	S	Hypothetical protein|Chromatin assembly factor 1 subunit A
AWC34_RS02635	2434.62	2144.94	4667.50	1415.29	0.881016	1.91714	0.581319	-0.182759	0.938953	-0.782599	0.891	0.874	V	Undecaprenyl-diphosphate phosphatase|Undecaprenyl-diphosphatase {ECO:0000255|HAMAP-Rule:MF_01006}
AWC34_RS02640	1370.59	721.07	1227.14	922.56	0.526102	0.895337	0.673112	-0.926586	-0.159497	-0.571082	0.377	0.425	V	Cysteine ABC transporter ATP-binding protein|ATP-binding cassette transporter abc2
AWC34_RS02645	4431.31	1305.90	4618.98	4716.98	0.294698	1.04235	1.06447	-1.76269	0.059841	0.0901302	0.108	0.136	V	Thiol reductant ABC exporter subunit CydC|ATP-binding/permease protein CydC
AWC34_RS02650	3053.42	5383.11	28404.13	866.87	1.76298	9.3024	0.283901	0.818014	3.2176	-1.81654	0.356	0.48	K	MarR family transcriptional regulator|HTH-type transcriptional regulator MgrA
AWC34_RS02655	1305.71	2046.91	4913.24	743.03	1.56766	3.76289	0.569062	0.648613	1.91184	-0.813342	0.457	0.575	R	GTP-binding protein
AWC34_RS02660	2797.14	1997.07	1613.75	7278.27	0.713969	0.576929	2.60204	-0.486068	-0.793535	1.37964	0.643	0.674	C	Aldo/keto reductase|Uncharacterized oxidoreductase YcsN
AWC34_RS02665	150.85	23.26	53.22	104.84	0.154193	0.352801	0.694995	-2.69719	-1.50307	-0.524925	0.106	0.035		Hypothetical protein
AWC34_RS02670	744.50	832.39	962.61	621.81	1.11805	1.29296	0.835205	0.160988	0.37068	-0.259798	0.819	0.89	S	DedA family protein|Alkaline phosphatase-like protein
AWC34_RS02675	24001.57	19782.93	19458.87	22950.66	0.824235	0.810733	0.956215	-0.278873	-0.302701	-0.0645931	0.805	0.808	C	Malate dehydrogenase|L-lactate dehydrogenase {ECO:0000255|HAMAP-Rule:MF_00488}
AWC34_RS02680	147.60	71.44	932.87	79.94	0.484011	6.32026	0.541599	-1.04689	2.65998	-0.884703	0.455	0.389		Hypothetical protein
AWC34_RS02685	262.76	101.35	530.61	122.53	0.385713	2.01937	0.466319	-1.3744	1.01391	-1.10061	0.282	0.251	S	DUF1361 domain-containing protein
AWC34_RS02690	4200.98	5418.00	2116.18	7005.04	1.2897	0.503735	1.66748	0.367034	-0.989264	0.737667	0.641	0.75	S	DUF296 domain-containing protein
AWC34_RS02695	3239.95	2571.93	9191.00	2077.07	0.793818	2.83677	0.641081	-0.33312	1.50425	-0.641422	0.763	0.773	G	Multidrug efflux MFS transporter NorA|Quinolone resistance protein NorA
AWC34_RS02700	489.84	2211.40	11177.27	2927.56	4.51454	22.8182	5.97656	2.17458	4.51211	2.57932	0.053	0.07		Hypothetical protein
AWC34_RS02705	551.48	769.25	901.57	244.40	1.39488	1.63482	0.443171	0.480144	0.709131	-1.17406	0.583	0.679	M	UTP--glucose-1-phosphate uridylyltransferase|UTP--glucose-1-phosphate uridylyltransferase 1
AWC34_RS02710	1137.83	1855.84	1613.75	2102.63	1.63103	1.41827	1.84793	0.705787	0.504132	0.88591	0.426	0.542	S	Cys-tRNA(Pro) deacylase|Putative Cys-tRNA(Pro)/Cys-tRNA(Cys) deacylase EbsC
AWC34_RS02715	15890.75	11374.31	27519.78	8702.73	0.715782	1.73181	0.54766	-0.482408	0.792282	-0.868647	0.64	0.675	K	DeoR/GlpR transcriptional regulator|Uncharacterized HTH-type transcriptional regulator FruR
AWC34_RS02720	10429.47	5680.51	12576.58	7236.33	0.54466	1.20587	0.693835	-0.876573	0.270074	-0.527336	0.383	0.449	G	1-phosphofructokinase|1-phosphofructokinase
AWC34_RS02725	30386.58	26378.90	53341.28	12313.69	0.86811	1.75542	0.405234	-0.20405	0.811818	-1.30317	0.87	0.859	G	PTS fructose transporter subunit IIC|PTS system fructose-specific EIIABC component
AWC34_RS02730	3151.55	4637.12	1482.27	4325.81	1.47138	0.47033	1.3726	0.557168	-1.08825	0.456909	0.507	0.629	G	N-acetylglucosamine-6-phosphate deacetylase|N-acetylglucosamine-6-phosphate deacetylase
AWC34_RS02735	7234.94	11209.83	34206.41	7641.26	1.5494	4.72795	1.05616	0.631711	2.24121	0.0788295	0.456	0.584	P	HlyC/CorC family transporter|UPF0053 protein YhdP
AWC34_RS02740	2321.08	2367.57	2969.23	1438.22	1.02003	1.27925	0.619634	0.0286108	0.355293	-0.690512	0.924	0.981	R	Aldo/keto reductase|Uncharacterized oxidoreductase Mjls_1918
AWC34_RS02745	10727.92	12721.75	3659.49	31365.09	1.18585	0.341118	2.92369	0.245927	-1.55166	1.54779	0.736	0.831	M	Glycosyltransferase|Putative glycosyltransferase CsbB
AWC34_RS02750	4123.13	7096.07	4870.98	3480.57	1.72104	1.18138	0.844157	0.78328	0.240472	-0.244416	0.373	0.498	S	GlsB/YeaQ/YmgE family stress response membrane protein|UPF0410 protein YdaS
AWC34_RS02755	506.88	131.25	269.22	119.91	0.258937	0.531132	0.236565	-1.94933	-0.912859	-2.07969	0.117	0.104		Hypothetical protein
AWC34_RS02760	623.66	877.25	7405.08	665.71	1.40662	11.8736	1.06742	0.492228	3.56968	0.0941341	0.572	0.67	O	7-carboxy-7-deazaguanine synthase QueE|7-carboxy-7-deazaguanine synthase {ECO:0000255|HAMAP-Rule:MF_00917}
AWC34_RS02765	430.64	583.17	4172.89	523.53	1.35419	9.68997	1.2157	0.437434	3.27649	0.28179	0.62	0.708	H	6-carboxytetrahydropterin synthase QueD|6-carboxy-5,6,7,8-tetrahydropterin synthase
AWC34_RS02770	519.04	363.86	5342.11	891.11	0.701025	10.2923	1.71684	-0.512462	3.36349	0.779758	0.654	0.662	R	7-cyano-7-deazaguanine synthase QueC|7-cyano-7-deazaguanine synthase {ECO:0000255|HAMAP-Rule:MF_01633}
AWC34_RS02775	411.99	270.82	259.83	239.16	0.657346	0.630671	0.5805	-0.605275	-0.665041	-0.784633	0.601	0.603	E	Aminodeoxychorismate/anthranilate synthase component II|Anthranilate synthase component 2
AWC34_RS02780	759.10	342.26	555.65	575.29	0.450876	0.731985	0.757858	-1.1492	-0.450114	-0.400001	0.297	0.327	E	Anthranilate synthase component I family protein|Aminodeoxychorismate synthase, chloroplastic
AWC34_RS02785	278.98	89.72	87.65	148.74	0.3216	0.31418	0.533156	-1.63666	-1.67034	-0.907369	0.208	0.175	E	Aminodeoxychorismate lyase
AWC34_RS02790	139.49	58.15	23.48	113.35	0.416876	0.168327	0.812603	-1.26231	-2.57066	-0.299377	0.382	0.297		Hypothetical protein
AWC34_RS02795	1038.08	661.26	1681.05	1367.46	0.637003	1.61938	1.3173	-0.650628	0.695445	0.397581	0.542	0.575	E	Allophanate hydrolase subunit 1|Kinase A inhibitor
AWC34_RS02800	4089.07	4010.75	8233.08	5118.64	0.980847	2.01344	1.25179	-0.0279007	1.00966	0.323988	0.973	0.981	E	Allophanate hydrolase|KipI antagonist
AWC34_RS02805	32137.53	32386.72	36131.64	9941.11	1.00775	1.12428	0.30933	0.0111433	0.169004	-1.69278	0.938	0.992	M	LTA synthase family protein|Lipoteichoic acid synthase
AWC34_RS02810	2783.36	1774.43	7916.91	1512.92	0.637514	2.84437	0.543559	-0.649472	1.50811	-0.879492	0.527	0.574	P	ZIP family metal transporter|Zinc transporter ZIP11
AWC34_RS02815	5101.20	9176.21	8995.34	4714.36	1.79883	1.76338	0.924167	0.847062	0.818341	-0.113775	0.34	0.464	R	ABC transporter ATP-binding protein|Uncharacterized ABC transporter ATP-binding protein YdiF
AWC34_RS02820	8731.24	5406.37	7934.12	4040.79	0.619198	0.908705	0.462797	-0.691526	-0.138116	-1.11155	0.493	0.549	L	DNA helicase RecQ|Probable ATP-dependent DNA helicase RecQ
AWC34_RS02825	1253.81	3070.37	543.13	3470.74	2.44883	0.433184	2.76815	1.29209	-1.20695	1.46892	0.184	0.269	E	ABC transporter ATP-binding protein|Choline transport ATP-binding protein OpuBA
AWC34_RS02830	3545.70	4102.13	2429.23	5906.88	1.15693	0.68512	1.66593	0.210303	-0.545571	0.736326	0.767	0.855	E	Glycine/betaine ABC transporter permease|Choline transport system permease protein OpuBB
AWC34_RS02835	6864.31	9282.54	7431.69	7219.95	1.35229	1.08266	1.05181	0.435405	0.114576	0.0728741	0.589	0.705	E	Histidinol-phosphate transaminase|Histidinol-phosphate aminotransferase {ECO:0000255|HAMAP-Rule:MF_01023}
AWC34_RS02840	5243.12	1302.58	1594.96	8068.47	0.248436	0.304201	1.53887	-2.00905	-1.71691	0.62187	0.074	0.092	S	5'-3'-deoxyribonucleotidase|Putative 5'(3')-deoxyribonucleotidase
AWC34_RS02845	4767.87	5813.43	3103.84	7812.93	1.21929	0.650991	1.63866	0.286045	-0.619291	0.712519	0.704	0.804	I	Diacylglycerol kinase family lipid kinase|Putative lipid kinase SSP1993
AWC34_RS02850	2887.16	1732.90	1834.44	2384.37	0.600209	0.635379	0.825853	-0.736463	-0.654311	-0.276043	0.471	0.524	E	Peptide MFS transporter|Uncharacterized transporter YclF
AWC34_RS02855	2840.94	2809.52	4233.93	2905.93	0.98894	1.49033	1.02288	-0.0160447	0.575629	0.0326316	0.963	0.989	E	Peptide MFS transporter|Uncharacterized transporter YclF
AWC34_RS02860	1111.07	1430.51	3185.23	739.10	1.28751	2.86681	0.665215	0.36458	1.51945	-0.588108	0.653	0.752	R	NADPH-dependent 7-cyano-7-deazaguanine reductase QueF|NADPH-dependent 7-cyano-7-deazaguanine reductase {ECO:0000255|HAMAP-Rule:MF_00818}
AWC34_RS02865	858.04	1166.34	2592.01	686.68	1.35931	3.02085	0.800289	0.442872	1.59495	-0.321407	0.6	0.702	EG	EamA/RhaT family transporter
AWC34_RS02870	851.55	867.28	1743.66	3835.05	1.01847	2.04763	4.50361	0.0264066	1.03396	2.17108	0.929	0.984	F	Class Ib ribonucleoside-diphosphate reductase assembly flavoprotein NrdI|Protein NrdI {ECO:0000255|HAMAP-Rule:MF_00128}
AWC34_RS02875	13833.24	31968.03	18840.61	12712.07	2.31096	1.36198	0.918951	1.20849	0.445707	-0.12194	0.199	0.299	F	Class 1b ribonucleoside-diphosphate reductase subunit alpha|Ribonucleoside-diphosphate reductase NrdEB subunit alpha
AWC34_RS02880	8853.70	14391.51	19930.00	7937.43	1.62548	2.25104	0.89651	0.700866	1.17059	-0.157609	0.415	0.544	F	Class 1b ribonucleoside-diphosphate reductase subunit beta|Ribonucleoside-diphosphate reductase subunit beta
AWC34_RS02885	2262.69	1595.00	1912.70	3919.57	0.704913	0.845321	1.73226	-0.504483	-0.242428	0.792656	0.631	0.662	P	Iron ABC transporter permease|Uncharacterized ABC transporter permease protein YclN
AWC34_RS02890	1027.54	990.23	771.66	1331.42	0.96369	0.750978	1.29574	-0.053359	-0.413157	0.373771	0.996	0.964	P	Iron ABC transporter permease|Putative ABC transporter permease protein MJ0876
AWC34_RS02895	2389.21	2836.10	1286.61	2103.94	1.18705	0.538509	0.880601	0.247375	-0.892959	-0.18344	0.739	0.83	P	Iron ABC transporter ATP-binding protein|Fe(3+) dicitrate transport ATP-binding protein FecE
AWC34_RS02900	24853.12	38421.12	25855.94	48277.83	1.54593	1.04035	1.94253	0.628473	0.0570688	0.957934	0.457	0.586	P	Iron ABC transporter substrate-binding protein|Uncharacterized ABC transporter solute-binding protein YclQ
AWC34_RS02905	194.64	16.61	17.22	390.52	0.085337	0.088471	2.00637	-3.55068	-3.49865	1.00459	0.043	0.008		Hypothetical protein
AWC34_RS02910	2081.03	3096.95	1039.31	1338.63	1.48818	0.499421	0.643254	0.57355	-1.00167	-0.636541	0.499	0.619	S	Hypothetical protein|Helper of Tim protein 13
AWC34_RS02915	5405.32	6793.68	4110.28	5976.99	1.25685	0.760414	1.10576	0.329813	-0.395143	0.145039	0.669	0.774	M	UDP-N-acetylmuramate dehydrogenase|UDP-N-acetylenolpyruvoylglucosamine reductase {ECO:0000255|HAMAP-Rule:MF_00037}
AWC34_RS02920	169.50	19.94	40.70	47.18	0.11764	0.240118	0.278348	-3.08755	-2.05818	-1.84504	0.07	0.02		Hypothetical protein
AWC34_RS02925	1025.92	611.42	483.65	874.73	0.595972	0.471431	0.85263	-0.746683	-1.08488	-0.230009	0.482	0.52		EMYY motif lipoprotein
AWC34_RS02930	1467.91	732.70	1516.70	1054.92	0.499145	1.03324	0.718654	-1.00247	0.0471722	-0.47663	0.34	0.388	S	Bacillithiol system redox-active protein YtxJ
AWC34_RS02935	4811.67	4313.13	2970.80	4055.86	0.896389	0.617416	0.842921	-0.157803	-0.695686	-0.24653	0.912	0.891	G	Glycerate kinase|Glycerate 2-kinase
AWC34_RS02940	11437.55	11796.32	13958.67	6338.67	1.03137	1.22042	0.554198	0.0445588	0.287383	-0.851526	0.909	0.969	E	Peptidase T|Peptidase T {ECO:0000255|HAMAP-Rule:MF_00550}
AWC34_RS02945	1644.71	2093.43	1886.10	1442.16	1.27283	1.14677	0.876848	0.348035	0.197573	-0.189602	0.661	0.763	S	Threonine/serine exporter
AWC34_RS02950	1416.82	651.29	1031.48	1140.10	0.459684	0.728025	0.804689	-1.12128	-0.457941	-0.313496	0.29	0.336	S	Threonine/serine exporter
AWC34_RS02955	2586.28	2035.28	11426.14	1228.55	0.786953	4.41798	0.475026	-0.345651	2.14339	-1.07392	0.754	0.764	T	GGDEF domain-containing protein|Uncharacterized membrane protein SSP1970
AWC34_RS02960	4071.22	3170.05	6060.55	2010.89	0.778649	1.48863	0.493928	-0.360956	0.573988	-1.01763	0.739	0.754	M	Undecaprenyl/decaprenyl-phosphatealpha-N-acetylglucosaminyl 1-phosphate transferase|Decaprenyl-phosphate N-acetylglucosaminephosphotransferase
AWC34_RS02965	3329.97	1026.78	854.61	3801.63	0.308345	0.256642	1.14164	-1.69738	-1.96217	0.191109	0.12	0.151	S	YigZ family protein|IMPACT family member YvyE
AWC34_RS02970	7608.81	7704.16	9270.82	24076.99	1.01253	1.21843	3.16436	0.0179668	0.285026	1.66191	0.932	0.988	S	DegV family protein|DegV domain-containing protein SA0704
AWC34_RS02975	274.93	167.81	405.39	395.76	0.610374	1.47452	1.43949	-0.712236	0.560246	0.525561	0.56	0.547	L	DNA/RNA helicase|ComF operon protein 1
AWC34_RS02980	113.54	51.51	231.65	87.80	0.453673	2.04025	0.773296	-1.14028	1.02875	-0.370908	0.45	0.356	R	ComF family protein
AWC34_RS02985	57951.69	58162.52	27596.47	52518.46	1.00364	0.476198	0.906246	0.00523904	-1.07037	-0.142026	0.943	0.996	J	Ribosome-associated translation inhibitor RaiA|Uncharacterized protein SSP1964
AWC34_RS02990	23996.70	28610.24	16333.12	22484.79	1.19226	0.68064	0.936995	0.253696	-0.555036	-0.0938866	0.728	0.825	U	Preprotein translocase subunit SecA|Protein translocase subunit SecA 1 {ECO:0000255|HAMAP-Rule:MF_01382}
AWC34_RS02995	3095.59	3171.72	2224.18	2187.81	1.02459	0.7185	0.706751	0.035051	-0.476941	-0.500727	0.918	0.976	J	Peptide chain release factor 2|Peptide chain release factor 2 {ECO:0000255|HAMAP-Rule:MF_00094}
AWC34_RS03000	4661.63	15871.87	24736.81	76080.45	3.40479	5.30647	16.3206	1.76757	2.40775	4.02862	0.086	0.135	SM	CHAP domain-containing protein|N-acetylmuramoyl-L-alanine amidase sle1
AWC34_RS03005	1952.08	2635.07	2714.10	3692.21	1.34988	1.39036	1.89142	0.432829	0.475462	0.919472	0.597	0.707	R	HD domain-containing protein
AWC34_RS03010	526.34	659.60	915.66	707.65	1.25318	1.73967	1.34447	0.325596	0.798817	0.427041	0.696	0.779	S	DUF2198 domain-containing protein
AWC34_RS03015	4183.14	5394.74	9471.17	7312.34	1.28964	2.26413	1.74805	0.366967	1.17896	0.805747	0.641	0.75	L	Excinuclease ABC subunit UvrB|UvrABC system protein B {ECO:0000255|HAMAP-Rule:MF_00204}
AWC34_RS03020	13915.96	17453.57	23803.93	16083.87	1.25421	1.71055	1.15579	0.326782	0.774459	0.208874	0.67	0.776	L	Excinuclease ABC subunit UvrA|UvrABC system protein A {ECO:0000255|HAMAP-Rule:MF_00205}
AWC34_RS03025	3712.76	4183.54	2712.53	5583.85	1.1268	0.730597	1.50396	0.172232	-0.452853	0.588768	0.799	0.881	T	HPr kinase/phosphorylase|HPr kinase/phosphorylase {ECO:0000255|HAMAP-Rule:MF_01249}
AWC34_RS03030	1993.44	1380.67	1136.35	1920.47	0.692607	0.570045	0.963395	-0.529892	-0.810853	-0.0538008	0.614	0.647	M	Prolipoprotein diacylglyceryl transferase|Prolipoprotein diacylglyceryl transferase {ECO:0000255|HAMAP-Rule:MF_01147}
AWC34_RS03035	1480.08	814.11	792.00	1955.20	0.550045	0.535106	1.32101	-0.86238	-0.902103	0.401641	0.409	0.458	R	Acyltransferase|Putative acetyltransferase DDB_G0280825
AWC34_RS03040	3105.32	2573.59	2444.88	3039.60	0.828768	0.78732	0.978836	-0.27096	-0.344978	-0.0308605	0.815	0.814	R	Tetratricopeptide repeat-containing protein|TPR repeat-containing protein YvcD
AWC34_RS03045	13015.75	11030.39	14567.54	11261.40	0.847465	1.11922	0.865213	-0.238775	0.162499	-0.208872	0.84	0.836	O	Thioredoxin-disulfide reductase|Thioredoxin reductase
AWC34_RS03050	2368.12	2714.82	1997.23	3825.22	1.1464	0.843382	1.6153	0.197114	-0.245742	0.691801	0.78	0.864	R	RNase adapter RapZ|Nucleotide-binding protein SSP1952 {ECO:0000255|HAMAP-Rule:MF_00636}
AWC34_RS03055	3874.96	6650.80	3823.84	3719.73	1.71635	0.986808	0.95994	0.779346	-0.0191593	-0.0589835	0.375	0.5	S	YvcK family protein|Putative gluconeogenesis factor {ECO:0000255|HAMAP-Rule:MF_00973}
AWC34_RS03060	2989.35	3163.41	2037.92	2339.16	1.05823	0.681727	0.782498	0.0816487	-0.552734	-0.353841	0.878	0.944	K	DNA-binding protein WhiA|Putative sporulation transcription regulator WhiA {ECO:0000255|HAMAP-Rule:MF_01420}
AWC34_RS03065	253.84	81.41	169.04	157.25	0.320714	0.665931	0.619485	-1.64064	-0.586555	-0.690859	0.215	0.171	S	YitT family protein|UPF0750 membrane protein YqfU
AWC34_RS03070	0.00	0.00	0.00	0.00	-	-	-	-	-	-	1	1		tRNA-Arg
AWC34_RS03075	46358.43	17863.95	16251.72	42414.85	0.385344	0.350567	0.914933	-1.37578	-1.51224	-0.128262	0.184	0.239	O	ATP-dependent Clp protease proteolytic subunit|ATP-dependent Clp protease proteolytic subunit 1 {ECO:0000255|HAMAP-Rule:MF_00444}
AWC34_RS03080	6595.06	5750.29	11632.75	7168.85	0.871909	1.76386	1.087	-0.197751	0.818735	0.120356	0.877	0.864	R	TIGR01777 family protein|Epimerase family protein SSP1921
AWC34_RS03085	200.32	220.97	483.65	89.11	1.10309	2.41439	0.444838	0.141544	1.27166	-1.16865	0.857	0.913		Hypothetical protein
AWC34_RS03090	6951.90	6966.48	18875.04	8660.80	1.0021	2.71509	1.24582	0.00302255	1.441	0.317093	0.946	0.998	S	Hypothetical protein|Putative surface protein SACOL0050
AWC34_RS03095	390.09	117.96	577.57	580.53	0.302392	1.48061	1.4882	-1.72551	0.566189	0.573564	0.167	0.151		Hypothetical protein
AWC34_RS03100	52157.90	69513.57	122926.46	86483.49	1.33275	2.35681	1.65811	0.414409	1.23684	0.729539	0.602	0.719	K	Hypothetical protein|Central glycolytic genes regulator
AWC34_RS03105	193750.54	137375.65	232453.04	165632.37	0.709034	1.19975	0.854874	-0.496074	0.262739	-0.226216	0.628	0.667	G	Type I glyceraldehyde-3-phosphate dehydrogenase|D-erythrose-4-phosphate dehydrogenase {ECO:0000255|HAMAP-Rule:MF_01640}
AWC34_RS03110	54019.96	49654.21	76417.39	70119.84	0.919183	1.41461	1.29804	-0.121577	0.500408	0.37633	0.943	0.916	G	Phosphoglycerate kinase|Phosphoglycerate kinase {ECO:0000255|HAMAP-Rule:MF_00145}
AWC34_RS03115	41019.61	31301.79	53245.80	48001.32	0.763093	1.29806	1.1702	-0.390069	0.376354	0.22676	0.712	0.735	G	Triose-phosphate isomerase|Triosephosphate isomerase {ECO:0000255|HAMAP-Rule:MF_00147}
AWC34_RS03120	83708.27	54927.66	104502.21	86618.47	0.65618	1.24841	1.03477	-0.607837	0.320091	0.0493045	0.546	0.598	G	2,3-bisphosphoglycerate-independentphosphoglycerate mutase|2,3-bisphosphoglycerate-independent phosphoglycerate mutase {ECO:0000255|HAMAP-Rule:MF_01038}
AWC34_RS03125	98891.01	128069.85	121416.02	81860.86	1.29506	1.22778	0.827789	0.37302	0.296048	-0.272666	0.633	0.746	G	Phosphopyruvate hydratase|Enolase {ECO:0000255|HAMAP-Rule:MF_00318}
AWC34_RS03130	1340.58	511.73	219.13	1480.16	0.381723	0.163459	1.10412	-1.3894	-2.613	0.142896	0.201	0.237		Hypothetical protein
AWC34_RS03135	4737.06	3494.04	30078.92	9129.29	0.737597	6.3497	1.92721	-0.439096	2.66669	0.946511	0.676	0.703	U	Preprotein translocase subunit SecG|Probable protein-export membrane protein SecG
AWC34_RS03140	3939.03	7476.54	127151.00	4626.56	1.89807	32.2798	1.17454	0.92453	5.01256	0.232099	0.305	0.425	R	Carboxylesterase|Carboxylesterase
AWC34_RS03145	35313.41	54613.65	675982.85	71685.83	1.54654	19.1424	2.02999	0.629045	4.2587	1.02147	0.456	0.585	K	Ribonuclease R|Ribonuclease R {ECO:0000255|HAMAP-Rule:MF_01895}
AWC34_RS03150	7688.29	9920.54	168338.32	15268.77	1.29034	21.8954	1.98598	0.367756	4.45256	0.989849	0.639	0.749	O	SsrA-binding protein SmpB|SsrA-binding protein {ECO:0000255|HAMAP-Rule:MF_00023}
AWC34_RS03155	99890.98	3371124.77	1443968.02	363661.82	33.748	14.4554	3.64059	5.07673	3.85354	1.86417	0.002	0		Transfer-messenger RNA
AWC34_RS03160	1208.39	1287.63	1241.22	2385.68	1.06557	1.02717	1.97426	0.0916319	0.0386727	0.981314	0.872	0.937	S	Hypothetical protein|Splicing factor, arginine/serine-rich 15
AWC34_RS03165	80.29	9.97	9.39	94.35	0.124175	0.116951	1.17512	-3.00955	-3.09602	0.232802	0.149	0.028		Hypothetical protein
AWC34_RS03170	148.41	36.55	32.87	38.66	0.246277	0.221481	0.260495	-2.02164	-2.17474	-1.94067	0.19	0.106	S	DUF418 domain-containing protein|Uncharacterized 399 kDa protein in amylase 3'region
AWC34_RS03175	206.81	131.25	89.22	189.36	0.63464	0.43141	0.915623	-0.655989	-1.21287	-0.127174	0.611	0.58	R	CPBP family intramembrane metalloprotease
AWC34_RS03180	214.10	154.52	483.65	199.84	0.721719	2.25899	0.933396	-0.470491	1.17568	-0.0994394	0.718	0.688	S	Hypothetical protein
AWC34_RS03185	115.16	31.57	21.91	81.25	0.27414	0.190257	0.70554	-1.86701	-2.39398	-0.5032	0.249	0.142	F	ATPase AAA
AWC34_RS03190	105.43	91.38	366.26	267.33	0.866736	3.47396	2.53562	-0.206335	1.79658	1.34234	0.91	0.873	S	CHAP domain-containing protein|Probable cell wall hydrolase LytN
AWC34_RS03195	338.19	157.84	369.39	248.33	0.46672	1.09226	0.734291	-1.09937	0.127311	-0.445575	0.359	0.35		Hypothetical protein
AWC34_RS03200	88.40	34.89	45.39	57.66	0.394683	0.513462	0.652262	-1.34123	-0.961672	-0.616476	0.417	0.279		Hypothetical protein
AWC34_RS03205	174.37	116.30	73.57	454.07	0.666973	0.421919	2.60406	-0.584301	-1.24496	1.38076	0.663	0.624		Hypothetical protein
AWC34_RS03210	113.54	83.07	230.09	122.53	0.731636	2.02651	1.07918	-0.450801	1.019	0.109934	0.766	0.716	R	Isomerase|Uncharacterized isomerase BH1950
AWC34_RS03215	233.57	142.89	219.13	1670.83	0.611765	0.938177	7.15344	-0.70895	-0.092068	2.83864	0.573	0.549		Hypothetical protein
AWC34_RS03220	68.12	16.61	10.96	32.11	0.243834	0.160893	0.471374	-2.03603	-2.63583	-1.08506	0.295	0.126	S	DUF1648 domain-containing protein
AWC34_RS03225	45.42	3.32	1.57	20.97	0.0730956	0.0345663	0.461691	-3.77407	-4.85449	-1.115	0.194	0.016		Hypothetical protein
AWC34_RS03230	20000.90	4343.04	150638.76	38025.48	0.217142	7.5316	1.90119	-2.20329	2.91296	0.926902	0.054	0.066	K	Cold-shock protein|Cold shock protein 1
AWC34_RS03235	1008.07	1470.39	704.35	2218.60	1.45862	0.698711	2.20084	0.544603	-0.517231	1.13805	0.527	0.637	S	Hypothetical protein|Uncharacterized lipoprotein SSP0535
AWC34_RS03240	6.49	4.98	1.57	1.31	0.767334	0.241911	0.201849	-0.382073	-2.04745	-2.30865	0.935	0.847		Hypothetical protein
AWC34_RS03245	137.06	61.47	61.04	124.49	0.44849	0.445352	0.908288	-1.15685	-1.16698	-0.138778	0.421	0.339	S	Hypothetical protein
AWC34_RS03250	161.39	136.24	89.22	165.77	0.844166	0.552822	1.02714	-0.244401	-0.855112	0.0386318	0.875	0.839	S	DUF1722 domain-containing protein
AWC34_RS03255	969.96	451.92	513.39	826.90	0.465916	0.52929	0.852509	-1.10186	-0.91787	-0.230212	0.308	0.346	T	Tryptophan-rich sensory protein
AWC34_RS03260	1191.36	1882.43	385.05	6202.38	1.58007	0.323202	5.20613	0.659987	-1.62949	2.38021	0.452	0.568	I	Alpha/beta hydrolase
AWC34_RS03265	479.30	581.51	264.52	985.46	1.21325	0.551888	2.05604	0.278875	-0.857552	1.03987	0.733	0.811		Hypothetical protein
AWC34_RS03270	319.53	343.92	115.83	762.69	1.07633	0.362501	2.38691	0.106122	-1.46394	1.25515	0.874	0.93		XRE family transcriptional regulator
AWC34_RS03275	258.71	340.60	98.61	319.75	1.31653	0.38116	1.23594	0.396743	-1.39153	0.305609	0.667	0.737	R	Glyoxalase|Uncharacterized protein YurT
AWC34_RS03280	407.93	187.74	176.87	667.68	0.460226	0.433579	1.63675	-1.11959	-1.20563	0.710835	0.339	0.341	R	GNAT family N-acetyltransferase|Protein ElaA
AWC34_RS03285	466.33	387.12	508.70	2255.29	0.830142	1.09086	4.83625	-0.26857	0.125464	2.27389	0.834	0.82		Hypothetical protein
AWC34_RS03290	443.62	199.37	364.70	461.94	0.449416	0.8221	1.0413	-1.15388	-0.282614	0.0583811	0.321	0.328	P	Arsenic resistance protein
AWC34_RS03295	730.71	76.43	45.39	331.55	0.104597	0.0621177	0.453737	-3.25709	-4.00885	-1.14007	0.021	0.01		Hypothetical protein
AWC34_RS03300	594.46	420.35	333.39	607.40	0.707112	0.560828	1.02177	-0.499989	-0.834369	0.0310672	0.658	0.667		Hypothetical protein
AWC34_RS03305	170.31	240.91	28.17	55.04	1.41454	0.165404	0.323175	0.500331	-2.59593	-1.62961	0.62	0.676		Hypothetical protein
AWC34_RS03310	857.23	1603.30	267.65	3174.58	1.87033	0.312227	3.7033	0.90329	-1.67933	1.88881	0.329	0.436		Hypothetical protein
AWC34_RS03315	9022.38	5045.84	591.65	9700.65	0.559258	0.0655758	1.07518	-0.838414	-3.93069	0.104573	0.405	0.469	S	NINE protein|Uncharacterized membrane protein YozV
AWC34_RS03320	630.96	142.89	339.65	323.03	0.226464	0.538307	0.511966	-2.14264	-0.8935	-0.96588	0.085	0.076		Hypothetical protein
AWC34_RS03325	2381.10	897.19	1504.18	6273.80	0.376796	0.631716	2.63483	-1.40814	-0.662651	1.39771	0.187	0.23		Hypothetical protein
AWC34_RS03330	3030.71	1739.54	1404.01	924.53	0.573971	0.463261	0.305054	-0.80095	-1.1101	-1.71286	0.433	0.489	C	Citrate transporter|Citrate transporter
AWC34_RS03335	484.17	363.86	150.26	186.74	0.751513	0.310346	0.385691	-0.41213	-1.68805	-1.37448	0.726	0.726		Hypothetical protein
AWC34_RS03340	89.21	71.44	75.13	28.83	0.800807	0.84217	0.32317	-0.320473	-0.247816	-1.62963	0.85	0.804	K	GNAT family N-acetyltransferase
AWC34_RS03345	24599.28	37814.69	20246.18	33284.91	1.53723	0.82304	1.35308	0.620331	-0.280966	0.436252	0.462	0.591	O	Organic hydroperoxide resistance protein|Organic hydroperoxide resistance protein OhrB
AWC34_RS03350	677.19	770.91	773.22	1501.78	1.1384	1.14181	2.21766	0.187002	0.191318	1.14904	0.799	0.872	E	Type I 3-dehydroquinate dehydratase|3-dehydroquinate dehydratase {ECO:0000255|HAMAP-Rule:MF_00214}
AWC34_RS03355	1127.29	1626.56	2147.49	2869.24	1.44289	1.905	2.54525	0.528965	0.929793	1.34781	0.536	0.647	C	Nitroreductase
AWC34_RS03360	2632.51	860.63	766.96	2994.39	0.326924	0.291342	1.13747	-1.61297	-1.77922	0.185823	0.138	0.171	O	Thioredoxin|Thioredoxin-like protein YdbP
AWC34_RS03365	4657.58	2932.47	552.52	9143.05	0.629612	0.118628	1.96305	-0.667464	-3.07548	0.973095	0.511	0.563	P	Arsenate reductase family protein|Regulatory protein MgsR
AWC34_RS03370	14170.62	17259.18	7207.86	13596.63	1.21796	0.508648	0.959494	0.284461	-0.97526	-0.0596538	0.704	0.805	E	Glycine cleavage system protein H|Glycine cleavage system H protein {ECO:0000255|HAMAP-Rule:MF_00272}
AWC34_RS03375	3378.63	2997.26	2435.49	16366.28	0.887123	0.720851	4.84406	-0.172794	-0.472226	2.27622	0.899	0.881	L	Topiosmerase|Uncharacterized protein YusF
AWC34_RS03380	647.18	438.62	284.87	621.81	0.67774	0.440171	0.960799	-0.561195	-1.18386	-0.0576932	0.613	0.629	O	Thioredoxin
AWC34_RS03385	2027.50	1074.96	1227.14	1840.53	0.53019	0.605248	0.907783	-0.915419	-0.724402	-0.139581	0.376	0.43	EP	Methionine ABC transporter ATP-binding protein|Methionine import ATP-binding protein MetN {ECO:0000255|HAMAP-Rule:MF_01719}
AWC34_RS03390	2090.76	1681.39	1454.09	1786.15	0.8042	0.695484	0.854307	-0.314373	-0.523911	-0.227174	0.781	0.785	P	ABC transporter permease|Probable sulfate transport system permease protein cysT
AWC34_RS03395	3874.15	3123.53	1889.23	1480.16	0.806249	0.48765	0.382061	-0.310702	-1.03608	-1.38813	0.781	0.787	P	MetQ/NlpA family ABC transporter substrate-binding protein|Methionine-binding lipoprotein MetQ
AWC34_RS03400	71.37	11.63	6.26	15.07	0.162954	0.0877119	0.211153	-2.61747	-3.51108	-2.24364	0.204	0.049		Hypothetical protein
AWC34_RS03405	1167.03	312.35	1676.36	338.10	0.267645	1.43643	0.28971	-1.90161	0.52249	-1.78732	0.101	0.11	P	HlyC/CorC family transporter|UPF0053 protein YhdP
AWC34_RS03410	896.16	652.95	1255.31	189.36	0.728609	1.40077	0.211302	-0.456784	0.486215	-2.24262	0.679	0.694	S	DUF368 domain-containing protein
AWC34_RS03415	6885.40	12841.38	15019.89	11807.20	1.86502	2.18141	1.71482	0.899188	1.12526	0.778055	0.315	0.437	O	Fe-S cluster assembly ATPase SufC|Probable ATP-dependent transporter slr0075
AWC34_RS03420	15649.88	30976.15	34827.81	17031.33	1.97932	2.22544	1.08827	0.985006	1.15409	0.12204	0.276	0.395	O	Fe-S cluster assembly protein SufD|FeS cluster assembly protein SufD
AWC34_RS03425	20309.89	38215.10	67982.39	23245.51	1.8816	3.34726	1.14454	0.91196	1.74298	0.19477	0.307	0.431	E	Cysteine desulfurase|Probable cysteine desulfurase 1
AWC34_RS03430	9437.62	17024.92	31507.97	12025.39	1.80394	3.33855	1.2742	0.851153	1.73922	0.349589	0.336	0.462	C	SUF system NifU family Fe-S cluster assembly protein|Iron-sulfur cluster assembly scaffold protein IscU
AWC34_RS03435	46620.38	80125.27	123604.20	28046.36	1.71867	2.65129	0.60159	0.781297	1.4067	-0.733147	0.37	0.499	O	Fe-S cluster assembly protein SufB|UPF0051 protein SSP1857
AWC34_RS03440	2372.18	2767.98	986.09	8370.53	1.16685	0.415689	3.52862	0.22262	-1.26642	1.81911	0.759	0.847	P	DUF21 domain-containing protein|UPF0053 protein HI_0107
AWC34_RS03445	5509.13	4638.78	2822.10	16009.83	0.842017	0.512259	2.90605	-0.248079	-0.965055	1.53906	0.833	0.829	R	Nitronate monooxygenase|Probable nitronate monooxygenase
AWC34_RS03450	1567.66	619.72	643.31	1669.52	0.395315	0.410363	1.06498	-1.33892	-1.28503	0.0908207	0.213	0.253	S	DUF72 domain-containing protein|UPF0759 protein YunF
AWC34_RS03455	1019.43	548.28	624.52	942.87	0.53783	0.612617	0.924899	-0.894778	-0.706943	-0.112632	0.401	0.443	S	Sulfite exporter TauE/SafE family protein|UPF0721 transmembrane protein YunE
AWC34_RS03460	4613.78	3620.31	2216.36	6316.39	0.784673	0.480378	1.36903	-0.349836	-1.05776	0.453151	0.748	0.761	F	Bifunctional metallophosphatase/5'-nucleotidase|Uncharacterized metallophosphoesterase YunD
AWC34_RS03465	24824.74	31672.29	62823.41	16848.52	1.27584	2.53068	0.678699	0.351443	1.33952	-0.559157	0.65	0.76	H	Lipoyl synthase|Lipoyl synthase {ECO:0000255|HAMAP-Rule:MF_00206}
AWC34_RS03470	1388.43	1825.94	909.40	1187.27	1.31511	0.654984	0.855117	0.395185	-0.610468	-0.225806	0.628	0.732	S	DUF1027 domain-containing protein|Uncharacterized protein YutD
AWC34_RS03475	201.94	44.86	98.61	138.91	0.222145	0.488313	0.687878	-2.17043	-1.03412	-0.539776	0.139	0.08	S	DUF3055 domain-containing protein
AWC34_RS03480	597.71	274.14	111.13	595.60	0.458651	0.185926	0.99647	-1.12453	-2.4272	-0.00510193	0.317	0.337	S	DUF86 domain-containing protein|UPF0331 protein YutE
AWC34_RS03485	2175.92	1036.75	868.70	2248.74	0.476465	0.399233	1.03347	-1.06956	-1.3247	0.0474914	0.304	0.358	G	TIGR01457 family HAD-type hydrolase|Protein NagD homolog
AWC34_RS03490	9709.30	9516.81	4377.93	22380.61	0.980175	0.450901	2.30507	-0.0288892	-1.14912	1.20481	0.974	0.98	C	D-glycerate dehydrogenase|Glyoxylate reductase/hydroxypyruvate reductase
AWC34_RS03495	3405.39	2432.37	472.70	2136.70	0.714271	0.138809	0.627446	-0.485457	-2.84882	-0.672436	0.642	0.674	L	IS1182 family transposase
AWC34_RS03500	174.37	18.28	1.57	37.35	0.104835	0.00900384	0.2142	-3.25381	-6.79524	-2.22297	0.06	0.013		Teichoic acid D-Ala incorporation-associated protein DltX
AWC34_RS03505	10944.46	12087.08	3207.14	5935.05	1.1044	0.293038	0.542288	0.143265	-1.77084	-0.882869	0.822	0.901	Q	D-alanine--poly(phosphoribitol) ligase subunit 1|D-alanine--poly(phosphoribitol) ligase subunit 1 {ECO:0000255|HAMAP-Rule:MF_00593}
AWC34_RS03510	3773.59	2321.05	303.65	601.50	0.615077	0.0804671	0.159397	-0.70116	-3.63546	-2.6493	0.491	0.544	M	D-alanyl-lipoteichoic acid biosynthesis protein DltB|Protein DltB
AWC34_RS03515	1367.35	810.79	128.35	471.76	0.592964	0.0938677	0.345018	-0.753982	-3.41323	-1.53526	0.472	0.516	I	D-alanine--poly(phosphoribitol) ligase subunit 2|D-alanine--poly(phosphoribitol) ligase subunit 2 {ECO:0000255|HAMAP-Rule:MF_00565}
AWC34_RS03520	10407.57	3000.59	1364.88	3489.09	0.288308	0.131143	0.335245	-1.79432	-2.93079	-1.57671	0.1	0.129	M	D-alanyl-lipoteichoic acid biosynthesis protein DltD|Protein DltD
AWC34_RS03525	7390.65	6041.05	12452.93	15863.72	0.817391	1.68496	2.14646	-0.290902	0.752712	1.10196	0.796	0.8	O	NifU family protein|NifU-like protein 1, chloroplastic
AWC34_RS03530	519.04	292.42	511.83	613.95	0.563386	0.986109	1.18286	-0.827804	-0.020181	0.242275	0.461	0.479	S	DUF1462 domain-containing protein|Putative disulfide oxidoreductase YuzD
AWC34_RS03535	12478.06	8940.28	15883.90	10368.32	0.71648	1.27295	0.830924	-0.481002	0.348172	-0.267212	0.641	0.676	C	NAD(P)/FAD-dependent oxidoreductase|NADH dehydrogenase-like protein YutJ
AWC34_RS03540	388.47	136.24	853.05	705.68	0.350709	2.19592	1.81656	-1.51165	1.13483	0.861211	0.216	0.205	S	DUF1450 domain-containing protein|UPF0349 protein SSP1836 {ECO:0000255|HAMAP-Rule:MF_01542}
AWC34_RS03545	2500.32	1256.06	3180.54	2157.66	0.50236	1.27205	0.862954	-0.993207	0.347159	-0.212645	0.335	0.393	S	Iron-sulfur cluster assembly accessory protein|Iron-sulfur cluster insertion protein ErpA {ECO:0000255|HAMAP-Rule:MF_01380}
AWC34_RS03550	34802.48	52654.80	16035.72	17195.14	1.51296	0.460764	0.494078	0.597375	-1.1179	-1.01719	0.476	0.604	C	NAD(P)/FAD-dependent oxidoreductase|NADH dehydrogenase-like protein SSP1834
AWC34_RS03555	1852.33	4083.85	1389.92	764.65	2.20471	0.750363	0.412804	1.14059	-0.414339	-1.27647	0.226	0.327	E	Leucyl aminopeptidase family protein|Probable cytosol aminopeptidase {ECO:0000255|HAMAP-Rule:MF_00181}
AWC34_RS03560	2079.41	647.97	1956.53	565.46	0.311612	0.940906	0.271933	-1.68218	-0.087877	-1.87868	0.127	0.155	R	Sodium:proton antiporter|Uncharacterized membrane protein VP2115
AWC34_RS03565	2169.43	850.66	3053.75	3857.98	0.392112	1.40763	1.77834	-1.35066	0.493266	0.83053	0.204	0.249	Q	Thioesterase|Putative esterase ComA2
AWC34_RS03570	147.60	79.75	527.48	95.66	0.540312	3.57371	0.648103	-0.888136	1.83742	-0.625705	0.522	0.463	S	Pyridine nucleotide-disulfide oxidoreductase
AWC34_RS03575	6190.37	8099.59	16134.33	5750.93	1.30842	2.60636	0.929012	0.387823	1.38204	-0.10623	0.624	0.736	P	Na+/H+ antiporter subunit G1|Na(+)/H(+) antiporter subunit G1
AWC34_RS03580	3325.91	4331.41	11615.53	2628.12	1.30232	3.49244	0.790196	0.381088	1.80423	-0.339718	0.632	0.741	P	Monovalent cation/H+ antiporter subunit F|Na(+)/H(+) antiporter subunit F1
AWC34_RS03585	2626.02	2455.63	3809.76	1757.98	0.935115	1.45077	0.669447	-0.0967847	0.536822	-0.578959	0.966	0.933	P	Na+/H+ antiporter subunit E|Na(+)/H(+) antiporter subunit E1
AWC34_RS03590	11140.72	12170.15	22949.32	10068.23	1.0924	2.05995	0.903732	0.127504	1.04261	-0.146032	0.836	0.912	CP	Na+/H+ antiporter subunit D|Na(+)/H(+) antiporter subunit D1
AWC34_RS03595	1793.12	2576.91	3809.76	1077.19	1.43711	2.12465	0.600735	0.52317	1.08723	-0.735199	0.534	0.65	P	Na(+)/H(+) antiporter subunit C|Na(+)/H(+) antiporter subunit C1
AWC34_RS03600	2441.92	3636.92	7087.34	1237.73	1.48937	2.90236	0.506868	0.574701	1.53723	-0.980319	0.497	0.618	P	Na(+)/H(+) antiporter subunit B|Na(+)/H(+) antiporter subunit B1
AWC34_RS03605	12866.53	13299.94	27048.64	6117.21	1.03369	2.10225	0.475436	0.0477967	1.07193	-1.07268	0.906	0.967	CP	Na+/H+ antiporter subunit A|Na(+)/H(+) antiporter subunit A1
AWC34_RS03610	349.54	131.25	154.96	767.93	0.375494	0.443326	2.19697	-1.41314	-1.17356	1.13552	0.249	0.234	S	Kinase|Kinase-associated lipoprotein B
AWC34_RS03615	3415.12	3783.13	3127.32	14345.55	1.10776	0.915728	4.2006	0.147644	-0.127009	2.0706	0.82	0.898	O	Peptidyl-prolyl cis-trans isomerase|Peptidyl-prolyl cis-trans isomerase cyp15
AWC34_RS03620	14388.78	3276.39	6982.47	12119.75	0.227705	0.485272	0.842306	-2.13477	-1.04313	-0.247584	0.06	0.074	J	General stress protein|Polyribonucleotide nucleotidyltransferase {ECO:0000255|HAMAP-Rule:MF_01595}
AWC34_RS03625	2861.21	2487.20	2117.75	3337.73	0.869283	0.740159	1.16654	-0.202103	-0.434093	0.222242	0.874	0.861	C	NADH-dependent flavin oxidoreductase|Probable NADH-dependent flavin oxidoreductase YqiG
AWC34_RS03630	12430.21	29736.70	5904.03	8523.86	2.39229	0.474974	0.685737	1.25839	-1.07408	-0.544272	0.185	0.28	E	Ornithine--oxo-acid transaminase|Ornithine aminotransferase 2 {ECO:0000255|HAMAP-Rule:MF_01689}
AWC34_RS03635	52663.96	100989.81	32819.63	37558.30	1.91763	0.62319	0.713169	0.939322	-0.682257	-0.487684	0.295	0.417	E	Glu/Leu/Phe/Val dehydrogenase|Catabolic NAD-specific glutamate dehydrogenase RocG
AWC34_RS03640	405.50	239.25	230.09	323.03	0.590012	0.567423	0.796621	-0.761183	-0.817504	-0.328034	0.51	0.516	G	MFS transporter|Uncharacterized MFS-type transporter YfmI
AWC34_RS03645	168.69	26.58	21.91	69.45	0.157567	0.129883	0.411702	-2.66596	-2.94471	-1.28033	0.1	0.036	J	N-acetyltransferase|Putative ribosomal N-acetyltransferase YdaF
AWC34_RS03650	238.43	64.80	139.31	58.32	0.271778	0.584281	0.2446	-1.8795	-0.775267	-2.0315	0.171	0.122	S	DUF454 domain-containing protein|Inner membrane protein YbaN
AWC34_RS03655	405.50	275.80	679.31	328.27	0.680148	1.67524	0.809544	-0.556079	0.744368	-0.304819	0.634	0.637	C	Glycerophosphodiester phosphodiesterase|Glycerophosphoryl diester phosphodiesterase
AWC34_RS03660	1710.40	1945.56	4640.89	631.64	1.13749	2.71334	0.369294	0.185852	1.44007	-1.43716	0.791	0.872	E	Argininosuccinate lyase|Argininosuccinate lyase {ECO:0000255|HAMAP-Rule:MF_00006}
AWC34_RS03665	1047.00	1540.17	2225.75	584.46	1.47103	2.12584	0.558223	0.556828	1.08803	-0.841085	0.518	0.63	E	Argininosuccinate synthase|Argininosuccinate synthase {ECO:0000255|HAMAP-Rule:MF_00005}
AWC34_RS03670	14360.39	22045.83	8862.30	12549.57	1.53518	0.617135	0.873902	0.618411	-0.696342	-0.194457	0.463	0.592	G	Glucose-6-phosphate isomerase|Glucose-6-phosphate isomerase {ECO:0000255|HAMAP-Rule:MF_00473}
AWC34_RS03675	1431.42	1035.09	959.48	661.78	0.723121	0.670299	0.462324	-0.467691	-0.577122	-1.11302	0.664	0.686	S	TVP38/TMEM64 family protein|Uncharacterized membrane protein YhjE
AWC34_RS03680	1188.12	1307.56	1753.05	1373.36	1.10053	1.47548	1.15591	0.138197	0.561187	0.209029	0.833	0.905	U	Signal peptidase I|Inactive signal peptidase IA
AWC34_RS03685	2989.35	3926.02	3891.15	3215.20	1.31334	1.30167	1.07555	0.393236	0.380365	0.105077	0.623	0.733	U	Signal peptidase I|Signal peptidase IB
AWC34_RS03690	2214.84	2890.93	2039.49	3194.89	1.30525	0.920829	1.44249	0.384331	-0.118994	0.528564	0.631	0.739	L	Helicase-exonuclease AddAB subunit AddB|ATP-dependent helicase/deoxyribonuclease subunit B {ECO:0000255|HAMAP-Rule:MF_01452}
AWC34_RS03695	3364.03	4693.61	3578.10	3435.36	1.39523	1.06363	1.0212	0.480507	0.0890031	0.0302707	0.559	0.677	L	Helicase-exonuclease AddAB subunit AddA|ATP-dependent helicase/nuclease subunit A {ECO:0000255|HAMAP-Rule:MF_01451}
AWC34_RS03700	482.55	189.41	341.22	300.09	0.392519	0.707118	0.621884	-1.34917	-0.499976	-0.685283	0.249	0.252	S	DUF418 domain-containing protein|Uncharacterized protein YrkO
AWC34_RS03705	22576.64	16280.59	6714.81	24305.01	0.721125	0.297423	1.07656	-0.471678	-1.74941	0.106423	0.647	0.682	Q	FAA hydrolase family protein|Uncharacterized protein SSP1806
AWC34_RS03710	2658.46	1963.84	907.83	3352.14	0.738713	0.341487	1.26093	-0.436913	-1.5501	0.334492	0.681	0.705	S	Hypothetical protein|UPF0344 protein SSP1805 {ECO:0000255|HAMAP-Rule:MF_01536}
AWC34_RS03715	6523.69	8087.96	8525.78	7858.80	1.23978	1.3069	1.20466	0.310088	0.386144	0.268621	0.684	0.788	PC	CoA-disulfide reductase|Coenzyme A disulfide reductase {ECO:0000255|HAMAP-Rule:MF_01608}
AWC34_RS03720	1241.64	1010.16	1170.79	1300.63	0.813569	0.942938	1.04751	-0.297663	-0.0847646	0.0669637	0.798	0.796	R	Cof-type HAD-IIB family hydrolase|Putative phosphatase YitU
AWC34_RS03725	27582.14	7778.93	6253.07	46535.58	0.282028	0.226707	1.68716	-1.82609	-2.1411	0.7546	0.094	0.123	S	Metal-sulfur cluster assembly factor|MIP18 family protein YitW
AWC34_RS03730	5673.76	1199.57	658.96	3698.10	0.211424	0.116142	0.65179	-2.24179	-3.10604	-0.617521	0.053	0.062	I	Acetyltransferase|Putative O-acetyltransferase SACOL0978
AWC34_RS03735	453.35	342.26	489.92	565.46	0.754958	1.08067	1.24729	-0.405533	0.111921	0.3188	0.733	0.728	S	DUF1348 domain-containing protein
AWC34_RS03740	164809.16	41137.60	82981.94	180100.45	0.249607	0.503503	1.09278	-2.00227	-0.989927	0.128005	0.071	0.092	O	ATP-dependent chaperone ClpB|Chaperone protein ClpB1
AWC34_RS03745	5153.10	1016.81	1635.66	6791.43	0.19732	0.317413	1.31793	-2.34139	-1.65557	0.398275	0.046	0.052		DUF2929 domain-containing protein
AWC34_RS03750	7516.36	10198.00	8768.39	12137.44	1.35677	1.16657	1.6148	0.44018	0.222278	0.691358	0.585	0.702	I	Ketoacyl-ACP synthase III|3-oxoacyl-[acyl-carrier-protein] synthase 3 {ECO:0000255|HAMAP-Rule:MF_01815}
AWC34_RS03755	16618.22	30602.32	24647.59	17774.36	1.84149	1.48317	1.06957	0.880875	0.568681	0.0970318	0.322	0.447	I	Beta-ketoacyl-[acyl-carrier-protein] synthase II|3-oxoacyl-[acyl-carrier-protein] synthase, mitochondrial
AWC34_RS03760	424.15	206.02	411.65	326.30	0.485724	0.970529	0.769303	-1.04179	-0.0431563	-0.378376	0.369	0.376	G	MFS transporter
AWC34_RS03765	99.75	119.62	75.13	71.42	1.1992	0.753183	0.71599	0.26207	-0.408928	-0.481989	0.802	0.834		DUF3899 domain-containing protein
AWC34_RS03770	949.68	2696.54	932.87	551.05	2.83942	0.982299	0.580248	1.5056	-0.0257654	-0.785258	0.136	0.2	P	ABC transporter permease|Dipeptide transport system permease protein DppB
AWC34_RS03775	818.30	6785.38	1576.18	625.09	8.29204	1.92616	0.763889	3.05173	0.945731	-0.388566	0.014	0.014	P	ABC transporter permease|Oligopeptide transport system permease protein OppC
AWC34_RS03780	1529.55	9353.99	2443.32	1317.66	6.11552	1.59741	0.861469	2.61247	0.675736	-0.215129	0.026	0.032	EP	ABC transporter ATP-binding protein|Oligopeptide transport ATP-binding protein OppD
AWC34_RS03785	1462.23	3965.89	1394.61	1528.65	2.71222	0.953756	1.04542	1.43947	-0.0683085	0.0640879	0.146	0.219	EP	ABC transporter ATP-binding protein|Probable D,D-dipeptide transport ATP-binding protein DdpD
AWC34_RS03790	4362.37	13657.15	4564.19	3624.72	3.13067	1.04626	0.830906	1.64647	0.0652467	-0.267243	0.104	0.162	E	Peptide ABC transporter substrate-binding protein|Periplasmic oligopeptide-binding protein
AWC34_RS03795	5080.11	1766.13	4410.80	4531.55	0.347656	0.868249	0.892018	-1.52427	-0.203819	-0.164855	0.152	0.194	J	Tryptophan--tRNA ligase|Tryptophan--tRNA ligase, mitochondrial
AWC34_RS03800	83886.69	62517.19	48088.39	199330.73	0.745258	0.573254	2.37619	-0.424189	-0.802753	1.24865	0.684	0.712	P	Transcriptional regulator Spx|Regulatory protein Spx 1 {ECO:0000255|HAMAP-Rule:MF_01132}
AWC34_RS03805	5468.58	3175.04	8860.74	26640.90	0.580597	1.6203	4.87163	-0.784391	0.696261	2.2844	0.438	0.498	O	Adaptor protein MecA|Adapter protein MecA {ECO:0000255|HAMAP-Rule:MF_01124}
AWC34_RS03810	426.59	176.11	810.79	292.23	0.412832	1.90063	0.685037	-1.27637	0.926478	-0.545746	0.279	0.28	R	Hypothetical protein
AWC34_RS03815	10809.02	9093.14	5177.76	7219.95	0.841255	0.479022	0.667956	-0.249385	-1.06184	-0.582175	0.831	0.828	E	Oligoendopeptidase F|Oligoendopeptidase F homolog
AWC34_RS03820	750.18	641.32	583.83	714.20	0.854888	0.778253	0.952038	-0.226192	-0.361688	-0.0709087	0.861	0.847	R	NADH-flavin reductase|Uncharacterized protein YwnB
AWC34_RS03825	3867.66	1734.56	2100.53	2225.15	0.448478	0.543101	0.575322	-1.15689	-0.880708	-0.797558	0.262	0.321	Q	DsbA family protein|UPF0413 protein SSP1783
AWC34_RS03830	1324.36	893.86	748.18	1197.10	0.674937	0.564937	0.903908	-0.567175	-0.823838	-0.145752	0.593	0.624	S	Globin|Group 2 truncated hemoglobin YjbI
AWC34_RS03835	373.87	217.65	137.74	161.84	0.582154	0.368417	0.432878	-0.780527	-1.44059	-1.20797	0.503	0.508	S	CYTH domain-containing protein|Putative triphosphatase YjbK
AWC34_RS03840	593.65	164.48	267.65	770.55	0.277066	0.450855	1.29799	-1.8517	-1.14926	0.376276	0.126	0.122	S	Hypothetical protein|UPF0738 protein SH1953 {ECO:0000255|HAMAP-Rule:MF_01861}
AWC34_RS03845	4591.89	2857.70	1516.70	6871.37	0.622336	0.3303	1.49641	-0.684234	-1.59815	0.58151	0.5	0.554	S	GTP pyrophosphokinase|GTP pyrophosphokinase YjbM
AWC34_RS03850	12499.15	5984.56	4014.80	22660.39	0.478797	0.321206	1.81295	-1.06251	-1.63843	0.858343	0.294	0.36	G	NAD kinase|NAD kinase {ECO:0000255|HAMAP-Rule:MF_00361}
AWC34_RS03855	2397.32	2204.75	1436.88	1656.42	0.919673	0.599369	0.690947	-0.120807	-0.738483	-0.533354	0.945	0.917	J	RluA family pseudouridine synthase|Uncharacterized RNA pseudouridine synthase YhcT
AWC34_RS03860	1636.60	1980.45	1726.44	1199.07	1.2101	1.05489	0.732659	0.275127	0.0770984	-0.448786	0.719	0.812	P	Magnesium transporter|Magnesium transporter MgtE
AWC34_RS03865	3415.12	2884.28	3238.45	2367.99	0.844562	0.948268	0.693384	-0.243725	-0.0766328	-0.528273	0.838	0.833	P	Sodium:proton antiporter|Putative Na(+)/H(+) antiporter YjbQ
AWC34_RS03870	5486.42	6398.26	3465.41	2930.83	1.1662	0.631634	0.534197	0.221815	-0.662839	-0.904556	0.757	0.847	I	Enoyl-[acyl-carrier-protein] reductase FabI|Enoyl-[acyl-carrier-protein] reductase [NADPH] FabI
AWC34_RS03875	6343.65	6615.91	14288.93	2748.68	1.04292	2.25248	0.433296	0.0606264	1.17151	-1.20657	0.895	0.958	S	AI-2E family transporter|UPF0118 membrane protein YrrI
AWC34_RS03880	5057.40	5589.13	2588.88	5777.14	1.10514	0.511899	1.14231	0.144228	-0.966068	0.19196	0.822	0.9	E	Alanine:cation symporter family protein|Putative sodium/proton-dependent alanine carrier protein YrbD
AWC34_RS03885	1291.92	257.53	743.48	1050.33	0.199339	0.575485	0.812999	-2.3267	-0.797151	-0.298674	0.055	0.054	P	Esterase family protein|Uncharacterized protein YjcH
AWC34_RS03890	61949.92	101994.99	57767.74	296040.36	1.64641	0.932491	4.7787	0.719324	-0.100838	2.25662	0.403	0.533	J	Hypothetical protein|Putative phosphoesterase SSP1770 {ECO:0000255|HAMAP-Rule:MF_01444}
AWC34_RS03895	5750.00	3306.29	5076.02	7760.52	0.575007	0.882786	1.34966	-0.798349	-0.179864	0.432591	0.429	0.49	G	MFS transporter|Probable glycolipid permease LtaA
AWC34_RS03900	10795.23	10108.29	8622.82	17585.00	0.936366	0.798762	1.62896	-0.094855	-0.324162	0.703951	0.967	0.934	M	Diglucosyl diacylglycerol synthase|Processive diacylglycerol beta-glucosyltransferase {ECO:0000255|HAMAP-Rule:MF_01280}
AWC34_RS03905	5148.23	6391.61	3332.36	5427.91	1.24152	0.647283	1.05433	0.312103	-0.627532	0.0763203	0.683	0.786	M	UDP-N-acetylmuramoyl-L-alanyl-D-glutamate--L-lysine ligase|UDP-N-acetylmuramoyl-L-alanyl-D-glutamate--L-lysine ligase {ECO:0000255|HAMAP-Rule:MF_00208}
AWC34_RS03910	303.31	436.96	98.61	915.35	1.44064	0.325113	3.01787	0.526708	-1.62099	1.59353	0.573	0.652		Hypothetical protein
AWC34_RS03915	6968.93	13499.31	9486.83	6931.65	1.93707	1.3613	0.994651	0.953877	0.444989	-0.00773835	0.291	0.41	J	Peptide chain release factor 3|Peptide chain release factor 3 {ECO:0000255|HAMAP-Rule:MF_00072}
AWC34_RS03920	2609.80	2869.33	5174.63	1911.95	1.09944	1.98277	0.732604	0.136775	0.987516	-0.448894	0.831	0.906	P	Hypothetical protein|Uncharacterized membrane protein YkoY
AWC34_RS03925	9392.20	9744.43	6148.20	14667.93	1.0375	0.654607	1.56171	0.0531147	-0.611299	0.64313	0.901	0.963	O	PDZ domain-containing protein|Serine protease HtrA-like
AWC34_RS03930	4239.91	3508.99	6962.12	1634.14	0.82761	1.64204	0.385419	-0.272978	0.715493	-1.3755	0.813	0.813	P	Ktr system potassium uptake protein D|Ktr system potassium uptake protein D
AWC34_RS03935	2947.18	3120.21	4006.97	3922.19	1.05871	1.35959	1.33083	0.082308	0.443177	0.412324	0.877	0.943	F	Bifunctional metallophosphatase/5'-nucleotidase|2',3'-cyclic-nucleotide 2'-phosphodiesterase/3'-nucleotidase
AWC34_RS03940	1506.03	536.65	1397.75	804.62	0.356334	0.928102	0.534266	-1.4887	-0.107644	-0.904371	0.173	0.206	R	CPBP family intramembrane metalloprotease
AWC34_RS03945	421.72	202.70	527.48	332.20	0.480651	1.25078	0.787726	-1.05694	0.322831	-0.344233	0.363	0.37	S	DUF2187 domain-containing protein|Uncharacterized protein YkvS
AWC34_RS03950	4647.85	4201.82	1413.40	7648.47	0.904035	0.304098	1.64559	-0.145549	-1.71739	0.718608	0.923	0.9	H	Lipoate--protein ligase A|Lipoate-protein ligase LplJ
AWC34_RS03955	1604.97	2154.91	2213.23	3216.51	1.34265	1.37899	2.00409	0.425081	0.463607	1.00295	0.604	0.713		IDEAL domain-containing protein
AWC34_RS03960	460.65	229.28	425.74	119.91	0.497731	0.924216	0.260306	-1.00656	-0.113698	-1.94172	0.379	0.392	K	Competence protein ComK|Competence transcription factor
AWC34_RS03965	0.00	0.00	0.00	0.00	-	-	-	-	-	-	1	1		tRNA-Asn
AWC34_RS03970	0.00	0.00	0.00	0.00	-	-	-	-	-	-	1	1		tRNA-Ser
AWC34_RS03975	963.47	211.00	1756.18	799.38	0.219	1.82277	0.829689	-2.191	0.866129	-0.269358	0.071	0.069	K	ArsR family transcriptional regulator|Arsenical resistance operon repressor
AWC34_RS03980	4473.48	2143.28	19851.74	3493.67	0.479108	4.43765	0.780974	-1.06158	2.1498	-0.356654	0.299	0.361	P	Arsenic transporter|Arsenical pump membrane protein
AWC34_RS03985	6711.84	3082.00	23833.67	6025.47	0.459189	3.55099	0.897737	-1.12284	1.82822	-0.155635	0.272	0.334	T	Arsenate reductase (thioredoxin)|Protein ArsC 1 {ECO:0000255|HAMAP-Rule:MF_01624}
AWC34_RS03990	756.66	1415.56	4714.46	1020.19	1.8708	6.23062	1.34828	0.903656	2.63938	0.431121	0.332	0.437	S	GlsB/YeaQ/YmgE family stress response membrane protein|UPF0410 protein YwzA
AWC34_RS03995	1069.71	438.62	57.91	2262.50	0.410036	0.0541362	2.11506	-1.28618	-4.20726	1.0807	0.238	0.272	S	NINE protein|Uncharacterized membrane protein YozV
AWC34_RS04000	1661.74	817.44	597.92	1908.68	0.491918	0.359816	1.1486	-1.02351	-1.47467	0.199881	0.328	0.379	K	N-acetyltransferase
AWC34_RS04005	4657.58	4721.85	5234.11	3633.89	1.0138	1.12378	0.78021	0.0197717	0.168364	-0.358066	0.931	0.987	H	1,4-dihydroxy-2-naphthoatepolyprenyltransferase|1,4-dihydroxy-2-naphthoate octaprenyltransferase {ECO:0000255|HAMAP-Rule:MF_01937}
AWC34_RS04010	2025.88	2035.28	1594.96	1782.22	1.00464	0.787292	0.879726	0.00667856	-0.345028	-0.184873	0.943	0.996	H	Isochorismate synthase|Isochorismate synthase MenF
AWC34_RS04015	8761.24	12706.80	11145.96	7413.25	1.45034	1.27219	0.846142	0.536394	0.347314	-0.241029	0.517	0.642	H	2-succinyl-5-enolpyruvyl-6-hydroxy-3-cyclohexene-1-carboxylic-acid synthase|2-succinyl-5-enolpyruvyl-6-hydroxy-3-cyclohexene-1-carboxylate synthase {ECO:0000255|HAMAP-Rule:MF_01659}
AWC34_RS04020	5784.06	7150.90	9613.61	5795.49	1.23631	1.66209	1.00198	0.306042	0.732996	0.00284813	0.688	0.79	R	2-succinyl-6-hydroxy-2,4-cyclohexadiene-1-carboxylate synthase|2-succinyl-6-hydroxy-2,4-cyclohexadiene-1-carboxylate synthase {ECO:0000255|HAMAP-Rule:MF_01660}
AWC34_RS04025	13709.16	20934.32	22670.71	12569.23	1.52703	1.65369	0.916849	0.61073	0.725689	-0.125244	0.468	0.596	H	1,4-dihydroxy-2-naphthoyl-CoA synthase|1,4-dihydroxy-2-naphthoyl-CoA synthase {ECO:0000255|HAMAP-Rule:MF_01934}
AWC34_RS04030	837.76	578.19	1036.18	167.74	0.690162	1.23685	0.200224	-0.534993	0.306666	-2.32031	0.624	0.644	K	MarR family transcriptional regulator|HTH-type transcriptional regulator SarZ
AWC34_RS04035	967.52	1585.03	1825.05	984.81	1.63824	1.88632	1.01787	0.712147	0.915573	0.0255539	0.425	0.538	E	Aminotransferase class V-fold PLP-dependent enzyme|Aspartate aminotransferase
AWC34_RS04040	525.53	132.92	450.78	150.70	0.252926	0.857763	0.286758	-1.98321	-0.22135	-1.80209	0.111	0.1	G	Acyltransferase|Putative membrane-bound acyltransferase YkrP
AWC34_RS04045	1954.51	109.66	336.52	2126.21	0.0561061	0.172176	1.08785	-4.1557	-2.53804	0.121477	0.005	0.002	K	MarR family transcriptional regulator
AWC34_RS04050	106304.37	565743.32	236513.23	88335.82	5.32192	2.22487	0.830971	2.41195	1.15372	-0.26713	0.033	0.046	GM	Autolysin|Bifunctional autolysin
AWC34_RS04055	198.70	176.11	400.70	239.16	0.886311	2.01661	1.20362	-0.174115	1.01193	0.267384	0.918	0.89	R	GNAT family N-acetyltransferase|UPF0039 protein SAR1027
AWC34_RS04060	5762.97	3839.62	6534.81	1776.98	0.666257	1.13393	0.308344	-0.585849	0.181333	-1.69739	0.566	0.612		DUF2538 domain-containing protein|Uncharacterized protein SAV1055
AWC34_RS04065	5273.94	6077.60	34588.33	5895.08	1.15238	6.55835	1.11778	0.204621	2.71333	0.16063	0.771	0.859	K	LytR family transcriptional regulator|Uncharacterized protein SAOUHSC_00997
AWC34_RS04070	3635.72	9010.06	3360.54	3351.49	2.47821	0.924312	0.921823	1.3093	-0.113548	-0.117438	0.173	0.262	G	Phospho-sugar mutase|Phosphoglucomutase
AWC34_RS04075	2590.34	2859.36	1214.61	1083.75	1.10386	0.4689	0.418381	0.142551	-1.09265	-1.25711	0.826	0.902		Methicillin resistance protein FmtA
AWC34_RS04080	2497.07	2292.81	1865.75	1655.76	0.9182	0.747176	0.663081	-0.123119	-0.420481	-0.592743	0.943	0.915	F	Ribonucleoside hydrolase RihC|Pyrimidine-specific ribonucleoside hydrolase RihB {ECO:0000255|HAMAP-Rule:MF_01433}
AWC34_RS04085	100728.74	55823.19	21025.66	28134.82	0.554193	0.208735	0.279313	-0.851539	-2.26025	-1.84005	0.394	0.462	C	Cytochrome aa3 quinol oxidase subunit IV|Probable quinol oxidase subunit 4
AWC34_RS04090	145854.45	111041.61	102184.11	52895.87	0.761318	0.70059	0.362662	-0.393429	-0.513359	-1.4633	0.709	0.732	C	Cytochrome aa3 quinol oxidase subunit III|Cytochrome c oxidase subunit 3
AWC34_RS04095	568921.16	431956.40	505052.52	247668.18	0.759255	0.887737	0.43533	-0.397343	-0.171795	-1.19982	0.706	0.73	C	Cytochrome aa3 quinol oxidase subunit I|Probable quinol oxidase subunit 1
AWC34_RS04100	323676.93	285595.61	295666.19	224135.68	0.882348	0.913461	0.692467	-0.180581	-0.130585	-0.530182	0.891	0.875	C	Cytochrome aa3 quinol oxidase subunit II|Probable quinol oxidase subunit 2
AWC34_RS04105	2258.64	1069.98	906.26	1696.38	0.473728	0.401241	0.751063	-1.07787	-1.31746	-0.412995	0.3	0.354	S	DUF5011 domain-containing protein
AWC34_RS04110	62.45	13.29	7.83	31.45	0.21281	0.12538	0.503603	-2.23236	-2.99562	-0.989642	0.277	0.099		Hypothetical protein
AWC34_RS04115	11414.84	39899.81	7630.47	5385.97	3.49543	0.668469	0.471839	1.80547	-0.581067	-1.08363	0.081	0.127	H	Bifunctional methylenetetrahydrofolate dehydrogenase/methenyltetrahydrofolate cyclohydrolase|Bifunctional protein FolD {ECO:0000255|HAMAP-Rule:MF_01576}
AWC34_RS04120	1820.70	3837.96	2617.06	1332.73	2.10796	1.43739	0.731988	1.07585	0.523454	-0.450109	0.249	0.355	F	5-(carboxyamino)imidazole ribonucleotide mutase|Phosphoribosylaminoimidazole carboxylase
AWC34_RS04125	3132.90	10380.76	3412.19	3236.17	3.31347	1.08915	1.03296	1.72834	0.123199	0.0467887	0.092	0.143	F	5-(carboxyamino)imidazole ribonucleotide synthase|N5-carboxyaminoimidazole ribonucleotide synthase {ECO:0000255|HAMAP-Rule:MF_01928}
AWC34_RS04130	952.93	4544.08	1184.87	1336.01	4.76853	1.2434	1.402	2.25355	0.314287	0.487489	0.044	0.061	F	Phosphoribosylaminoimidazolesuccinocarboxamidesynthase|Phosphoribosylaminoimidazole-succinocarboxamide synthase {ECO:0000255|HAMAP-Rule:MF_00137}
AWC34_RS04135	533.64	2703.19	579.13	1002.50	5.06557	1.08524	1.87861	2.34072	0.11802	0.909664	0.041	0.052	F	Phosphoribosylformylglycinamidine synthase subunit PurS|Phosphoribosylformylglycinamidine synthase subunit PurS {ECO:0000255|HAMAP-Rule:MF_01926}
AWC34_RS04140	1449.26	7896.89	1970.62	1995.17	5.44891	1.35974	1.37668	2.44597	0.443333	0.461195	0.033	0.043	F	Phosphoribosylformylglycinamidine synthase I|Phosphoribosylformylglycinamidine synthase subunit PurQ {ECO:0000255|HAMAP-Rule:MF_00421}
AWC34_RS04145	8484.69	61686.46	16431.73	5783.69	7.27033	1.93663	0.681662	2.86202	0.953551	-0.552872	0.018	0.02	F	Phosphoribosylformylglycinamidine synthase subunit PurL|Phosphoribosylformylglycinamidine synthase subunit PurL {ECO:0000255|HAMAP-Rule:MF_00420}
AWC34_RS04150	7577.18	46210.02	14961.98	4800.20	6.09858	1.97461	0.633507	2.60847	0.981568	-0.658567	0.025	0.032	F	Amidophosphoribosyltransferase|Amidophosphoribosyltransferase {ECO:0000255|HAMAP-Rule:MF_01931}
AWC34_RS04155	5103.63	28764.75	9839.00	2631.39	5.63614	1.92784	0.515592	2.49471	0.946988	-0.955699	0.03	0.039	F	Phosphoribosylformylglycinamidine cyclo-ligase|Phosphoribosylformylglycinamidine cyclo-ligase {ECO:0000255|HAMAP-Rule:MF_00741}
AWC34_RS04160	2535.19	13844.90	4698.80	1803.19	5.46109	1.85343	0.711264	2.44919	0.890198	-0.491542	0.032	0.043	F	Phosphoribosylglycinamide formyltransferase|Phosphoribosylglycinamide formyltransferase {ECO:0000255|HAMAP-Rule:MF_01930}
AWC34_RS04165	6007.08	26646.40	8445.95	3744.63	4.43583	1.406	0.623369	2.1492	0.491596	-0.681841	0.049	0.072	F	Bifunctionalphosphoribosylaminoimidazolecarboxamideformyltransferase/IMP cyclohydrolase PurH|Bifunctional purine biosynthesis protein PurH {ECO:0000255|HAMAP-Rule:MF_00139}
AWC34_RS04170	8615.26	17790.85	7569.43	4391.34	2.06504	0.878607	0.509716	1.04617	-0.18671	-0.972233	0.254	0.367	F	Phosphoribosylamine--glycine ligase|Phosphoribosylamine--glycine ligase {ECO:0000255|HAMAP-Rule:MF_00138}
AWC34_RS04175	981.31	593.14	936.00	397.07	0.604437	0.953827	0.404633	-0.726336	-0.0682004	-1.30532	0.496	0.532	P	Energy-coupling factor transporter transmembrane protein EcfT
AWC34_RS04180	2339.74	2309.42	4233.93	1187.93	0.987041	1.80957	0.507719	-0.0188177	0.855649	-0.977898	0.966	0.987	P	ABC transporter ATP-binding protein|Putative ABC transporter ATP-binding protein OB0804
AWC34_RS04185	613.12	676.21	1263.14	301.40	1.1029	2.06018	0.491584	0.141302	1.04277	-1.02449	0.837	0.903	R	Thiamine ABC transporter permease|Putative HMP/thiamine permease protein YkoE
AWC34_RS04190	16403.30	5808.44	13822.50	9859.87	0.354102	0.842666	0.601091	-1.49776	-0.246968	-0.734346	0.154	0.202		Hypothetical protein
AWC34_RS04195	1201.90	2458.95	1945.57	945.49	2.04589	1.61875	0.786663	1.03273	0.694876	-0.346183	0.269	0.374	R	Class I SAM-dependent rRNA methyltransferase|Putative ribosomal RNA large subunit methyltransferase YwbD
AWC34_RS04200	4453.21	8204.26	8398.99	8196.90	1.84232	1.88605	1.84067	0.881528	0.91537	0.880233	0.324	0.446	S	Hypothetical protein
AWC34_RS04205	25781.72	23180.60	20429.31	39039.77	0.89911	0.792395	1.51424	-0.153431	-0.335708	0.598596	0.915	0.894	S	Phosphocarrier protein HPr|Multiphosphoryl transfer protein
AWC34_RS04210	115576.54	124024.21	94595.90	104105.84	1.07309	0.81847	0.900752	0.101773	-0.288999	-0.150798	0.858	0.929	G	Phosphoenolpyruvate--protein phosphotransferase|Phosphoenolpyruvate-protein phosphotransferase
AWC34_RS04215	1006.45	546.62	377.22	549.74	0.543117	0.374803	0.546217	-0.880665	-1.4158	-0.872454	0.408	0.449	O	NrdH-redoxin
AWC34_RS04220	4817.35	3440.87	10371.18	7139.36	0.714266	2.15288	1.48201	-0.485466	1.10627	0.567555	0.64	0.674	C	Cytochrome ubiquinol oxidase subunit I|Putative cytochrome bd menaquinol oxidase subunit I
AWC34_RS04225	7108.42	3273.06	8059.34	9102.42	0.460448	1.13377	1.28051	-1.11889	0.181133	0.356721	0.273	0.336	C	Cytochrome D ubiquinol oxidase subunit II|Putative cytochrome bd menaquinol oxidase subunit II
AWC34_RS04230	9937.19	3474.10	14195.02	14737.38	0.349606	1.42847	1.48305	-1.5162	0.514475	0.56857	0.151	0.196	P	TrkA family potassium uptake protein|Ktr system potassium uptake protein A
AWC34_RS04235	38971.02	56467.83	90953.62	14486.43	1.44897	2.33388	0.371723	0.535027	1.22273	-1.4277	0.516	0.642	R	RNase J family beta-CASP ribonuclease|Ribonuclease J 1 {ECO:0000255|HAMAP-Rule:MF_01491}
AWC34_RS04240	985.37	407.06	167.48	1404.81	0.413104	0.169967	1.42567	-1.27542	-2.55668	0.511638	0.244	0.277	S	Hypothetical protein|UPF0356 protein SSP1700 {ECO:0000255|HAMAP-Rule:MF_01553}
AWC34_RS04245	352.79	66.46	50.09	885.87	0.188384	0.141982	2.51104	-2.40825	-2.81622	1.32829	0.079	0.052		Hypothetical protein
AWC34_RS04250	7501.76	5278.44	5403.15	11964.46	0.703627	0.720251	1.59489	-0.507117	-0.473428	0.673454	0.622	0.66	J	Peptide deformylase|Peptide deformylase {ECO:0000255|HAMAP-Rule:MF_00163}
AWC34_RS04255	416.85	294.08	632.35	710.27	0.705482	1.51697	1.7039	-0.50332	0.601195	0.768839	0.667	0.666	S	Cell-wall-binding lipoprotein
AWC34_RS04260	60619.88	52925.61	35607.29	41504.74	0.873073	0.587386	0.684672	-0.195825	-0.767618	-0.546515	0.877	0.865	C	Pyruvate dehydrogenase (acetyl-transferring) E1 component subunit alpha|Pyruvate dehydrogenase E1 component subunit alpha
AWC34_RS04265	74946.21	82863.35	58595.74	44690.46	1.10564	0.781837	0.5963	0.144879	-0.35506	-0.745889	0.82	0.9	C	Alpha-ketoacid dehydrogenase subunit beta|Pyruvate dehydrogenase E1 component subunit beta
AWC34_RS04270	62262.97	99758.67	52297.28	27723.99	1.60222	0.839942	0.445273	0.680068	-0.251638	-1.16724	0.425	0.556	C	2-oxo acid dehydrogenase subunit E2|Dihydrolipoyllysine-residue acetyltransferase component of pyruvate dehydrogenase complex
AWC34_RS04275	83832.35	134439.86	71230.23	30933.30	1.60368	0.849675	0.36899	0.681382	-0.235017	-1.43835	0.424	0.555	C	Dihydrolipoyl dehydrogenase|Dihydrolipoyl dehydrogenase
AWC34_RS04280	287.09	220.97	81.39	104.18	0.769689	0.2835	0.362883	-0.377653	-1.81858	-1.46242	0.767	0.748	S	Hypothetical protein|UPF0223 protein gbs1030 {ECO:0000255|HAMAP-Rule:MF_01041}
AWC34_RS04285	929.41	697.81	441.39	705.02	0.75081	0.474914	0.758567	-0.413481	-1.07426	-0.398651	0.711	0.721	E	ABC transporter ATP-binding protein|Spermidine/putrescine import ATP-binding protein PotA {ECO:0000255|HAMAP-Rule:MF_01726}
AWC34_RS04290	979.69	945.37	618.26	523.53	0.964969	0.631077	0.534383	-0.0514462	-0.664112	-0.904053	0.994	0.965	P	ABC transporter permease|Spermidine/putrescine transport system permease protein PotB homolog
AWC34_RS04295	1395.73	1224.49	1353.92	825.59	0.877312	0.970044	0.591511	-0.188839	-0.0438774	-0.757522	0.888	0.871	P	ABC transporter permease|Spermidine/putrescine transport system permease protein PotC
AWC34_RS04300	5410.19	1797.69	7143.68	4897.17	0.332279	1.32041	0.905175	-1.58954	0.400988	-0.143731	0.138	0.177	E	Spermidine/putrescine ABC transporter substrate-binding protein|Spermidine/putrescine-binding periplasmic protein 2
AWC34_RS04305	15577.70	13848.22	21197.83	20517.14	0.888977	1.36078	1.31708	-0.169782	0.444434	0.397347	0.901	0.883	R	DUF4064 domain-containing protein|Protein PXR1
AWC34_RS04310	776.94	440.29	399.13	489.46	0.566698	0.51372	0.629984	-0.819349	-0.960944	-0.666612	0.449	0.483		DUF4064 domain-containing protein
AWC34_RS04315	4408.60	1520.23	807.66	5089.15	0.344833	0.183201	1.15437	-1.53603	-2.4485	0.207104	0.15	0.191	S	DUF1054 domain-containing protein|UPF0637 protein SAUSA300_1006 {ECO:0000255|HAMAP-Rule:MF_01851}
AWC34_RS04320	4600.81	6350.08	3437.23	4633.77	1.38021	0.747092	1.00716	0.464887	-0.420641	0.0102986	0.569	0.687	G	Inositol monophosphatase family protein|Inositol monophosphatase 2
AWC34_RS04325	1984.52	631.35	151.83	930.42	0.318137	0.0765072	0.468839	-1.65228	-3.70826	-1.09284	0.134	0.162		Hypothetical protein
AWC34_RS04330	22873.47	66262.10	181013.51	19347.56	2.8969	7.91369	0.845852	1.53451	2.98435	-0.241524	0.122	0.191	T	Translational GTPase TypA|GTP-binding protein TypA/BipA homolog
AWC34_RS04335	1518.19	913.80	622.96	1460.50	0.601901	0.410331	0.962001	-0.732402	-1.28514	-0.05589	0.482	0.527	S	Hypothetical protein
AWC34_RS04340	4761.39	559.91	1386.79	4929.93	0.117594	0.291257	1.0354	-3.08812	-1.77963	0.0501844	0.016	0.013	S	Hypothetical protein|UPF0358 protein SAUSA300_1012 {ECO:0000255|HAMAP-Rule:MF_01560}
AWC34_RS04345	3115.87	2728.11	6012.03	1281.63	0.875553	1.92949	0.411323	-0.191733	0.948217	-1.28166	0.883	0.868	D	FtsW/RodA/SpoVE family cell cycle protein|Putative lipid II flippase FtsW {ECO:0000255|HAMAP-Rule:MF_00913}
AWC34_RS04350	28014.40	75506.43	43107.84	12393.63	2.69527	1.53877	0.442402	1.43043	0.621782	-1.17657	0.142	0.222	C	Pyruvate carboxylase|Pyruvate carboxylase
AWC34_RS04355	3438.64	3907.74	2518.45	2404.03	1.13642	0.732397	0.699122	0.184496	-0.449302	-0.516383	0.789	0.873	O	Heme A synthase|Heme A synthase {ECO:0000255|HAMAP-Rule:MF_01664}
AWC34_RS04360	11756.27	7310.40	3888.02	27865.52	0.62183	0.330719	2.37027	-0.685408	-1.59632	1.24505	0.496	0.553	O	Protoheme IX farnesyltransferase|Protoheme IX farnesyltransferase {ECO:0000255|HAMAP-Rule:MF_00154}
AWC34_RS04365	6080.88	2709.83	1607.49	3959.54	0.445631	0.264352	0.651146	-1.16608	-1.91947	-0.618947	0.256	0.317	S	DUF420 domain-containing protein
AWC34_RS04370	9440.05	8044.76	6570.81	9656.09	0.852195	0.696057	1.02289	-0.230745	-0.522723	0.0326446	0.848	0.841	L	Excinuclease ABC subunit UvrA|UvrABC system protein A {ECO:0000255|HAMAP-Rule:MF_00205}
AWC34_RS04375	596.90	146.21	366.26	562.84	0.244949	0.613604	0.942939	-2.02945	-0.704621	-0.0847644	0.1	0.091	S	Hypothetical protein|Uncharacterized membrane protein YlbC
AWC34_RS04380	1519.82	770.91	989.22	2459.07	0.507238	0.65088	1.618	-0.979266	-0.619537	0.694212	0.35	0.4	S	YlbF family regulator|Regulatory protein YlbF
AWC34_RS04385	2639.00	2543.69	4453.06	2337.85	0.963884	1.6874	0.885885	-0.0530685	0.754806	-0.174809	0.996	0.964	C	Glycerophosphodiester phosphodiesterase|Uncharacterized protein MG293
AWC34_RS04390	268.44	66.46	186.26	685.37	0.247579	0.693861	2.55316	-2.01404	-0.527282	1.35228	0.14	0.1	S	DUF2129 domain-containing protein|UPF0298 protein MW1004 {ECO:0000255|HAMAP-Rule:MF_01126}
AWC34_RS04395	378.74	378.81	394.44	281.75	1.00018	1.04145	0.743914	0.000266619	0.0585981	-0.426792	0.954	1	S	Hypothetical protein
AWC34_RS04400	549.86	503.42	180.00	323.68	0.915542	0.327356	0.588659	-0.127302	-1.61107	-0.764496	0.944	0.914	L	16S rRNA (guanine(966)-N(2))-methyltransferase RsmD|Ribosomal RNA small subunit methyltransferase D
AWC34_RS04405	2253.77	2530.39	2069.23	1312.42	1.12274	0.918119	0.582322	0.167019	-0.123246	-0.780111	0.805	0.885	H	Pantetheine-phosphate adenylyltransferase|Phosphopantetheine adenylyltransferase {ECO:0000255|HAMAP-Rule:MF_00151}
AWC34_RS04410	1141.08	767.59	2361.92	1417.91	0.672687	2.0699	1.2426	-0.571992	1.04956	0.313366	0.592	0.621	S	Nucleotidyltransferase|UPF0348 protein SSP1662 {ECO:0000255|HAMAP-Rule:MF_01539}
AWC34_RS04415	6481.52	6019.45	150275.63	8514.03	0.92871	23.1852	1.31359	-0.106701	4.53514	0.39351	0.957	0.926	S	DNA-binding protein
AWC34_RS04420	11446.47	7082.78	65061.68	7281.54	0.618774	5.684	0.636138	-0.692515	2.50691	-0.652587	0.491	0.549	J	50S ribosomal protein L32|50S ribosomal protein L32 {ECO:0000255|HAMAP-Rule:MF_00340}
AWC34_RS04425	1126.48	169.47	1095.66	1166.96	0.150442	0.97264	1.03593	-2.73272	-0.0400215	0.0509334	0.034	0.026	M	M23 family peptidase
AWC34_RS04430	3874.15	2653.34	7982.64	4360.54	0.684883	2.06049	1.12555	-0.54607	1.04299	0.170627	0.596	0.636	J	RNA methyltransferase|Uncharacterized tRNA/rRNA methyltransferase slr1673
AWC34_RS04435	3064.77	5148.85	2078.62	887.18	1.68001	0.67823	0.289477	0.748471	-0.560153	-1.78848	0.393	0.517	J	Phenylalanine--tRNA ligase subunit alpha|Phenylalanine--tRNA ligase alpha subunit {ECO:0000255|HAMAP-Rule:MF_00281}
AWC34_RS04440	16538.74	30545.83	11546.66	10426.64	1.84693	0.698158	0.630437	0.885126	-0.518374	-0.665575	0.32	0.444	J	Phenylalanine--tRNA ligase subunit beta|Phenylalanine--tRNA ligase beta subunit {ECO:0000255|HAMAP-Rule:MF_00283}
AWC34_RS04445	1150.00	764.27	424.18	388.55	0.664583	0.368852	0.33787	-0.58948	-1.43889	-1.56546	0.58	0.611	L	Ribonuclease HIII|Ribonuclease HIII {ECO:0000255|HAMAP-Rule:MF_00053}
AWC34_RS04450	1158.11	127.93	392.87	1121.75	0.110464	0.339234	0.968604	-3.17835	-1.55965	-0.0460211	0.019	0.011	S	Cell division protein ZapA|Cell division protein ZapA
AWC34_RS04455	1579.02	446.93	242.61	596.91	0.283043	0.153646	0.378026	-1.82091	-2.70232	-1.40344	0.108	0.125	R	CvpA family protein
AWC34_RS04460	2924.47	5805.12	4404.54	5160.57	1.98502	1.5061	1.76462	0.989151	0.590816	0.819355	0.279	0.394	LE	DNA polymerase/3'-5' exonuclease PolX|DNA polymerase/3'-5' exonuclease PolX
AWC34_RS04465	9006.16	11640.15	11120.92	8510.75	1.29247	1.23481	0.944992	0.370126	0.304292	-0.0816258	0.637	0.748	L	Endonuclease MutS2|Endonuclease MutS2 {ECO:0000255|HAMAP-Rule:MF_00092}
AWC34_RS04470	18430.81	26714.52	14152.76	20753.68	1.44945	0.767886	1.12603	0.535505	-0.381036	0.171248	0.517	0.642	S	Thioredoxin|Thioredoxin-1
AWC34_RS04475	9165.93	5374.80	5730.29	4227.53	0.586389	0.625173	0.461222	-0.77007	-0.677673	-1.11647	0.444	0.505	L	Excinuclease ABC subunit UvrC|UvrABC system protein C {ECO:0000255|HAMAP-Rule:MF_00203}
AWC34_RS04480	5638.89	4215.11	1231.83	3657.48	0.747507	0.218453	0.648617	-0.419841	-2.19461	-0.624561	0.691	0.716	C	Succinate dehydrogenase|Succinate dehydrogenase cytochrome b558 subunit
AWC34_RS04485	63548.41	87558.62	35106.42	25920.15	1.37783	0.552436	0.40788	0.462393	-0.856121	-1.29378	0.567	0.688	C	Succinate dehydrogenase flavoprotein subunit|Succinate dehydrogenase flavoprotein subunit
AWC34_RS04490	40093.45	62297.87	29373.00	12090.26	1.55382	0.732613	0.301552	0.635816	-0.448876	-1.72952	0.452	0.581	C	Succinate dehydrogenase iron-sulfur subunit|Succinate dehydrogenase iron-sulfur subunit
AWC34_RS04495	1373.84	1073.30	554.09	1187.27	0.781241	0.403315	0.864198	-0.356161	-1.31002	-0.210566	0.75	0.758	M	Glutamate racemase|Glutamate racemase {ECO:0000255|HAMAP-Rule:MF_00258}
AWC34_RS04500	1363.29	1711.30	1004.87	3036.98	1.25527	0.737092	2.22768	0.328	-0.440084	1.15554	0.679	0.776	F	XTP/dITP diphosphatase|Non-canonical purine NTP pyrophosphatase {ECO:0000255|HAMAP-Rule:MF_01405}
AWC34_RS04505	1760.68	1683.05	795.13	1869.36	0.955909	0.451604	1.06173	-0.0650547	-1.14687	0.0864117	0.994	0.956	R	Metallophosphoesterase
AWC34_RS04510	0.00	0.00	0.00	0.00	-	-	-	-	-	-	1	1		tRNA-Arg
AWC34_RS04515	64.88	31.57	388.18	52.42	0.486591	5.98305	0.807953	-1.03922	2.58088	-0.307656	0.559	0.402		Holin
AWC34_RS04520	99.75	63.14	92.35	131.70	0.632982	0.925815	1.3203	-0.659763	-0.111205	0.400867	0.667	0.598	C	Hypothetical protein|Glycerophosphodiester phosphodiesterase 1
AWC34_RS04525	21.09	4.98	3.13	24.90	0.236131	0.148412	1.18065	-2.08234	-2.75232	0.239587	0.508	0.222	C	Hypothetical protein|Glycerophosphoryl diester phosphodiesterase
AWC34_RS04530	1386.00	5808.44	4135.32	1216.10	4.19079	2.98364	0.877417	2.06722	1.57707	-0.188665	0.057	0.083	M	Glycosyltransferase family 2 protein
AWC34_RS04535	98.94	83.07	12.52	36.04	0.8396	0.126541	0.364261	-0.252226	-2.98232	-1.45695	0.885	0.851	R	N-acetyltransferase
AWC34_RS04540	343.86	2110.05	223.83	18.35	6.13636	0.650934	0.0533647	2.61738	-0.619418	-4.22797	0.029	0.032		Beta-class phenol-soluble modulin
AWC34_RS04545	647.18	4298.18	433.57	83.21	6.6414	0.669937	0.128573	2.73149	-0.577902	-2.95934	0.023	0.026		Beta-class phenol-soluble modulin
AWC34_RS04550	1055.92	7802.19	865.57	178.22	7.389	0.819731	0.168782	2.88538	-0.286778	-2.56677	0.018	0.019		Beta-class phenol-soluble modulin
AWC34_RS04555	340.62	470.19	532.18	234.57	1.38039	1.56239	0.688656	0.465081	0.643751	-0.538145	0.609	0.689	R	Noncanonical pyrimidine nucleotidase, YjjG family|Putative HAD-hydrolase YfnB
AWC34_RS04560	9139.98	6198.88	3366.80	9171.22	0.678216	0.36836	1.00342	-0.560183	-1.44081	0.00492265	0.583	0.627	R	GNAT family N-acetyltransferase|Uncharacterized N-acetyltransferase SA1019
AWC34_RS04565	3920.38	3010.55	2186.62	4211.15	0.767923	0.557757	1.07417	-0.380966	-0.842291	0.103221	0.723	0.741	S	Bacillithiol biosynthesis cysteine-adding enzyme BshC|UPF0747 protein Sca_0790 {ECO:0000255|HAMAP-Rule:MF_01867}
AWC34_RS04570	5329.90	508.40	3044.36	4349.40	0.0953864	0.571185	0.816038	-3.39007	-0.807969	-0.293292	0.011	0.007	S	Transcriptional regulator MraZ|Transcriptional regulator MraZ
AWC34_RS04575	6191.18	445.27	2757.93	7497.77	0.0719201	0.445461	1.21104	-3.79746	-1.16663	0.276247	0.007	0.003	M	16S rRNA (cytosine(1402)-N(4))-methyltransferase RsmH|Ribosomal RNA small subunit methyltransferase H {ECO:0000255|HAMAP-Rule:MF_01007}
AWC34_RS04580	5646.19	1247.75	8397.43	10274.62	0.22099	1.48727	1.81974	-2.17795	0.57267	0.863735	0.058	0.069	D	Cell division protein FtsL|Cell division protein FtsL {ECO:0000255|HAMAP-Rule:MF_00910}
AWC34_RS04585	7223.58	5496.09	21174.36	3798.35	0.760854	2.93128	0.525827	-0.394308	1.55153	-0.927341	0.71	0.732	M	PASTA domain-containing protein|Penicillin-binding protein 2B
AWC34_RS04590	1128.10	898.85	1342.96	731.23	0.796782	1.19046	0.648196	-0.327743	0.251521	-0.625498	0.775	0.777	M	Phospho-N-acetylmuramoyl-pentapeptide-transferase|Phospho-N-acetylmuramoyl-pentapeptide-transferase {ECO:0000255|HAMAP-Rule:MF_00038}
AWC34_RS04595	4471.05	6067.63	4819.33	4369.06	1.35709	1.0779	0.977189	0.440519	0.108219	-0.0332908	0.586	0.702	M	UDP-N-acetylmuramoyl-L-alanine--D-glutamateligase|UDP-N-acetylmuramoylalanine--D-glutamate ligase {ECO:0000255|HAMAP-Rule:MF_00639}
AWC34_RS04600	2917.17	3826.33	1834.44	3385.56	1.31166	0.628842	1.16056	0.391392	-0.66923	0.214825	0.624	0.734	M	Hypothetical protein|Cell division protein DivIB {ECO:0000255|HAMAP-Rule:MF_00912}
AWC34_RS04605	25814.16	48423.07	20784.61	38905.45	1.87583	0.805163	1.50714	0.907532	-0.312647	0.59181	0.309	0.433	D	Cell division protein FtsA|Cell division protein FtsA
AWC34_RS04610	40685.48	62681.67	36444.68	28132.85	1.54064	0.895766	0.691472	0.62353	-0.158806	-0.532258	0.459	0.589	D	Cell division protein FtsZ|Cell division protein FtsZ {ECO:0000255|HAMAP-Rule:MF_00909}
AWC34_RS04615	5823.80	3437.55	5204.37	10025.64	0.590259	0.893638	1.72149	-0.76058	-0.162237	0.783662	0.451	0.511	S	Peptidoglycan editing factor PgeF|Laccase domain protein SH1728
AWC34_RS04620	5471.82	4826.52	6614.64	17023.47	0.882068	1.20886	3.11112	-0.181037	0.273642	1.63743	0.891	0.875	R	YggS family pyridoxal phosphate-dependent enzyme|UPF0001 protein C64409
AWC34_RS04625	9641.18	9900.60	21963.23	15180.31	1.02691	2.27806	1.57453	0.0383062	1.18781	0.65492	0.914	0.974	S	Cell division protein SepF|Cell division protein SepF {ECO:0000255|HAMAP-Rule:MF_01197}
AWC34_RS04630	447.67	239.25	560.35	102.87	0.534434	1.2517	0.22979	-0.903917	0.323893	-2.12161	0.429	0.439	S	YggT family protein|Uncharacterized membrane protein YlmG
AWC34_RS04635	889.67	1061.67	1587.14	714.85	1.19333	1.78396	0.8035	0.254993	0.835087	-0.31563	0.741	0.825	J	S4 RNA-binding protein|Putative RNA-binding protein YlmH
AWC34_RS04640	6691.57	6866.79	3576.54	5301.45	1.02619	0.534484	0.792258	0.0372911	-0.90378	-0.335958	0.915	0.974	D	DivIVA domain-containing protein|Septum site-determining protein DivIVA
AWC34_RS04645	13771.61	31245.30	18015.73	10260.21	2.26882	1.30818	0.745026	1.18194	0.38756	-0.424637	0.207	0.31	J	Isoleucine--tRNA ligase|Isoleucine--tRNA ligase {ECO:0000255|HAMAP-Rule:MF_02002}
AWC34_RS04650	327.64	142.89	214.44	177.57	0.436119	0.654499	0.541967	-1.19721	-0.611537	-0.883724	0.324	0.311	R	Glyoxalase|Catechol-2,3-dioxygenase
AWC34_RS04655	426.59	199.37	1023.66	412.14	0.467357	2.39963	0.966127	-1.0974	1.26281	-0.0497157	0.345	0.351	S	CHAP domain-containing protein|N-acetylmuramoyl-L-alanine amidase sle1
AWC34_RS04660	458.22	312.35	920.35	318.44	0.681659	2.00853	0.69495	-0.552877	1.00614	-0.525019	0.631	0.635	MU	Lipoprotein signal peptidase|Lipoprotein signal peptidase {ECO:0000255|HAMAP-Rule:MF_00161}
AWC34_RS04665	5303.95	5938.04	9392.91	9884.11	1.11955	1.77093	1.86354	0.16292	0.824505	0.898044	0.806	0.887	J	RluA family pseudouridine synthase|Ribosomal large subunit pseudouridine synthase D
AWC34_RS04670	2484.10	1184.62	3686.10	4519.11	0.476881	1.48388	1.81921	-1.0683	0.569372	0.863315	0.302	0.359	F	Bifunctional pyr operon transcriptional regulator/uracil phosphoribosyltransferase PyrR|Bifunctional protein PyrR {ECO:0000255|HAMAP-Rule:MF_01219}
AWC34_RS04675	3911.46	3625.29	3665.76	4416.23	0.926838	0.937185	1.12905	-0.109611	-0.0935949	0.175108	0.955	0.924	F	Uracil permease|Uracil permease
AWC34_RS04680	2537.62	5240.23	1502.62	6400.92	2.06502	0.592138	2.52241	1.04615	-0.755996	1.3348	0.258	0.368	F	Aspartate carbamoyltransferase catalytic subunit|Aspartate carbamoyltransferase {ECO:0000255|HAMAP-Rule:MF_00001}
AWC34_RS04685	3973.90	10772.87	2601.40	5332.24	2.71091	0.654621	1.34182	1.43878	-0.611267	0.424186	0.142	0.219	F	Dihydroorotase|Dihydroorotase {ECO:0000255|HAMAP-Rule:MF_00220}
AWC34_RS04690	3265.09	6556.10	1737.40	2972.11	2.00794	0.532114	0.910269	1.00572	-0.910193	-0.135635	0.272	0.386	F	Carbamoyl-phosphate synthase small subunit|Carbamoyl-phosphate synthase small chain {ECO:0000255|HAMAP-Rule:MF_01209}
AWC34_RS04695	12825.98	42016.51	16052.94	7033.87	3.27589	1.2516	0.548408	1.71189	0.323768	-0.866678	0.093	0.147	F	Carbamoyl-phosphate synthase large subunit|Carbamoyl-phosphate synthase large chain {ECO:0000255|HAMAP-Rule:MF_01210}
AWC34_RS04700	3969.04	10207.97	5210.63	2157.66	2.5719	1.31282	0.543623	1.36283	0.392668	-0.879323	0.16	0.244	F	Orotidine-5'-phosphate decarboxylase|Orotidine 5'-phosphate decarboxylase {ECO:0000255|HAMAP-Rule:MF_01200}
AWC34_RS04705	2470.31	6524.53	4017.93	788.89	2.64118	1.62649	0.319349	1.40118	0.70176	-1.6468	0.152	0.231	F	Orotate phosphoribosyltransferase|Orotate phosphoribosyltransferase {ECO:0000255|HAMAP-Rule:MF_01208}
AWC34_RS04710	3975.53	3909.40	1314.79	8826.57	0.983366	0.330721	2.22022	-0.0242	-1.59631	1.15071	0.97	0.984		Hypothetical protein
AWC34_RS04715	403.88	382.13	1086.27	304.68	0.946147	2.68959	0.754382	-0.0798632	1.42738	-0.406632	0.983	0.947	S	YitT family protein|UPF0750 membrane protein YqfU
AWC34_RS04720	1898.55	1013.49	1757.75	696.51	0.533823	0.925838	0.366864	-0.905566	-0.111168	-1.44668	0.382	0.435	S	Hypothetical protein
AWC34_RS04725	3226.97	3259.77	7466.12	2214.67	1.01016	2.31366	0.6863	0.01459	1.21018	-0.543088	0.936	0.99	K	DUF814 domain-containing protein|Uncharacterized protein YloA
AWC34_RS04730	6854.58	3931.00	18075.21	17775.67	0.573485	2.63695	2.59325	-0.802172	1.39887	1.37476	0.426	0.488	F	Guanylate kinase|Guanylate kinase {ECO:0000255|HAMAP-Rule:MF_00328}
AWC34_RS04735	2327.57	2061.86	5036.89	3192.27	0.885842	2.16401	1.3715	-0.174878	1.11371	0.455758	0.898	0.88	K	DNA-directed RNA polymerase subunit omega|DNA-directed RNA polymerase subunit omega {ECO:0000255|HAMAP-Rule:MF_00366}
AWC34_RS04740	2555.46	6034.40	8251.86	1691.80	2.36138	3.22911	0.662033	1.23963	1.69114	-0.595024	0.194	0.288	H	Bifunctional phosphopantothenoylcysteine decarboxylase/phosphopantothenate--cysteine ligase CoaBC|Probable coenzyme A biosynthesis bifunctional protein CoaBC
AWC34_RS04745	8727.99	15782.15	32094.93	4595.77	1.80822	3.67724	0.526555	0.854572	1.87862	-0.925343	0.335	0.46	L	Primosomal protein N'|Primosomal protein N' {ECO:0000255|HAMAP-Rule:MF_00983}
AWC34_RS04750	101.38	46.52	57.91	30.80	0.458868	0.571217	0.303807	-1.12385	-0.807889	-1.71877	0.47	0.359		XRE family transcriptional regulator
AWC34_RS04755	612.31	332.29	610.44	617.88	0.542683	0.996946	1.0091	-0.881819	-0.00441274	0.0130644	0.425	0.449	R	N-acetyltransferase|Uncharacterized protein YIR042C
AWC34_RS04760	717.74	368.84	1607.49	563.50	0.513891	2.23966	0.785103	-0.960466	1.16328	-0.349046	0.38	0.411	J	Peptide deformylase|Peptide deformylase 1
AWC34_RS04765	2308.11	3424.26	8715.17	1507.68	1.48358	3.77589	0.65321	0.56908	1.91682	-0.614382	0.501	0.622	J	Methionyl-tRNA formyltransferase|Methionyl-tRNA formyltransferase {ECO:0000255|HAMAP-Rule:MF_00182}
AWC34_RS04770	2013.72	4780.00	4770.80	1119.13	2.37372	2.36915	0.555753	1.24715	1.24437	-0.847485	0.193	0.285	J	16S rRNA (cytosine(967)-C(5))-methyltransferase RsmB|Ribosomal RNA small subunit methyltransferase B
AWC34_RS04775	2623.59	7685.89	5520.55	3431.43	2.92953	2.1042	1.30791	1.55067	1.07327	0.387268	0.121	0.187	J	23S rRNA (adenine(2503)-C(2))-methyltransferase RlmN|Probable dual-specificity RNA methyltransferase RlmN {ECO:0000255|HAMAP-Rule:MF_01849}
AWC34_RS04780	1766.36	3181.68	3670.45	1400.88	1.80126	2.07797	0.793089	0.849009	1.05518	-0.334446	0.345	0.464	T	Serine/threonine-protein phosphatase|Putative protein phosphatase 2C-type
AWC34_RS04785	5801.09	10985.53	12293.27	4395.92	1.8937	2.11913	0.757775	0.921209	1.08347	-0.400159	0.305	0.426	T	Serine/threonine protein kinase|Serine/threonine-protein kinase mig-15
AWC34_RS04790	1302.47	1063.33	773.22	2177.32	0.816395	0.593657	1.67169	-0.292661	-0.752299	0.741303	0.802	0.8	R	Ribosome small subunit-dependent GTPase A|Putative ribosome biogenesis GTPase RsgA {ECO:0000255|HAMAP-Rule:MF_01820}
AWC34_RS04795	2454.90	2824.47	2003.49	3670.59	1.15054	0.816119	1.49521	0.202316	-0.293149	0.580348	0.776	0.861	G	Ribulose-phosphate 3-epimerase|Ribulose-phosphate 3-epimerase
AWC34_RS04800	3200.21	3914.39	2113.05	3584.10	1.22317	0.660285	1.11996	0.290621	-0.59884	0.163444	0.702	0.801	H	Thiamine diphosphokinase|Thiamine pyrophosphokinase
AWC34_RS04805	42422.64	45854.47	200702.46	23724.48	1.0809	4.73102	0.559241	0.112228	2.24215	-0.838458	0.849	0.922	J	50S ribosomal protein L28|50S ribosomal protein L28 {ECO:0000255|HAMAP-Rule:MF_00373}
AWC34_RS04810	1012.13	1206.22	1109.74	1390.39	1.19176	1.09644	1.37373	0.253098	0.132827	0.458095	0.741	0.827	S	Asp23/Gls24 family envelope stress response protein|Uncharacterized protein YloU
AWC34_RS04815	9309.48	9483.58	16689.99	7515.46	1.0187	1.7928	0.807291	0.0267312	0.842211	-0.308839	0.924	0.982	R	DAK2 domain-containing protein|Uncharacterized protein SA1069
AWC34_RS04820	1204.34	1158.03	557.22	1166.31	0.961547	0.462677	0.968423	-0.0565701	-1.11192	-0.0462914	0.999	0.962	E	L-serine ammonia-lyase, iron-sulfur-dependent, subunit beta|Probable L-serine dehydratase, beta chain
AWC34_RS04825	4188.01	5226.93	5234.11	2811.58	1.24807	1.24978	0.67134	0.319699	0.321679	-0.574884	0.678	0.781	E	L-serine ammonia-lyase, iron-sulfur-dependent, subunit alpha|Probable L-serine dehydratase, alpha chain
AWC34_RS04830	5730.53	5869.92	9300.56	4487.65	1.02432	1.62298	0.783113	0.0346723	0.698649	-0.352708	0.918	0.976	L	DNA helicase RecG|ATP-dependent DNA helicase RecG
AWC34_RS04835	2518.16	8966.87	6090.29	1277.69	3.56088	2.41855	0.50739	1.83223	1.27414	-0.978832	0.079	0.122	E	Peptidase M4 family protein|Bacillolysin
AWC34_RS04840	2420.03	111.32	120.52	897.66	0.0459994	0.049801	0.370929	-4.44224	-4.32768	-1.43078	0.004	0.001	Q	Transcription factor FapR|Transcription factor FapR {ECO:0000255|HAMAP-Rule:MF_01814}
AWC34_RS04845	3642.20	2731.43	1368.01	5283.76	0.74994	0.3756	1.45071	-0.415154	-1.41273	0.536755	0.696	0.719	I	Phosphate acyltransferase PlsX|Phosphate acyltransferase {ECO:0000255|HAMAP-Rule:MF_00019}
AWC34_RS04850	3647.88	7763.97	2812.71	2487.24	2.12835	0.771053	0.681832	1.08974	-0.375097	-0.552513	0.24	0.348	I	[acyl-carrier-protein] S-malonyltransferase|Malonyl CoA-acyl carrier protein transacylase
AWC34_RS04855	7316.85	18962.17	6711.68	3999.51	2.59158	0.917291	0.546616	1.37383	-0.124549	-0.871399	0.156	0.24	IQ	3-oxoacyl-[acyl-carrier-protein] reductase|3-oxoacyl-[acyl-carrier-protein] reductase FabG
AWC34_RS04860	26605.69	63384.46	26325.51	11212.91	2.38236	0.989469	0.421448	1.25239	-0.0152733	-1.24657	0.186	0.283	I	Acyl carrier protein|Acyl carrier protein {ECO:0000255|HAMAP-Rule:MF_01217}
AWC34_RS04865	811.81	1058.35	428.87	431.14	1.30369	0.528289	0.531085	0.382603	-0.920602	-0.912986	0.644	0.74	K	Ribonuclease III|Ribonuclease 3 {ECO:0000255|HAMAP-Rule:MF_00104}
AWC34_RS04870	6727.25	10078.38	4404.54	3561.16	1.49814	0.654731	0.529363	0.583175	-0.611026	-0.91767	0.487	0.613	D	Chromosome segregation protein SMC|Chromosome partition protein Smc {ECO:0000255|HAMAP-Rule:MF_01894}
AWC34_RS04875	6746.72	13702.01	6212.38	3282.69	2.03091	0.9208	0.486561	1.02213	-0.11904	-1.03931	0.263	0.378	U	Signal recognition particle-docking protein FtsY|Signal recognition particle receptor FtsY {ECO:0000255|HAMAP-Rule:MF_00920}
AWC34_RS04880	782.62	1300.92	355.31	152.67	1.66226	0.454001	0.195076	0.733148	-1.13923	-2.3579	0.417	0.527	S	Putative DNA-binding protein|UPF0122 protein SSP1533 {ECO:0000255|HAMAP-Rule:MF_00245}
AWC34_RS04885	15833.98	24448.29	28995.78	3785.91	1.54404	1.83124	0.2391	0.62671	0.872819	-2.06431	0.458	0.587	U	Signal recognition particle protein|Signal recognition particle protein {ECO:0000255|HAMAP-Rule:MF_00306}
AWC34_RS04890	339.81	338.94	1292.88	228.02	0.99744	3.80471	0.671022	-0.0036984	1.92779	-0.575568	0.958	1	C	LLM class flavin-dependent oxidoreductase|Nitrilotriacetate monooxygenase component A
AWC34_RS04895	261.95	307.37	796.70	207.05	1.17339	3.04142	0.790418	0.230685	1.60475	-0.339312	0.785	0.847	IQ	3-oxoacyl-ACP reductase|Acetoacetyl-CoA reductase
AWC34_RS04900	24954.50	12105.35	87884.22	27350.51	0.485097	3.52178	1.09602	-1.04366	1.8163	0.132268	0.301	0.369	J	30S ribosomal protein S16|30S ribosomal protein S16 {ECO:0000255|HAMAP-Rule:MF_00385}
AWC34_RS04905	933.46	873.92	530.61	1296.70	0.936216	0.568434	1.38913	-0.095087	-0.814936	0.474185	0.969	0.936	J	Ribosome maturation factor RimM|Ribosome maturation factor RimM {ECO:0000255|HAMAP-Rule:MF_00014}
AWC34_RS04910	2299.19	3550.53	3188.36	2169.46	1.54425	1.38673	0.943576	0.626909	0.471689	-0.0837897	0.465	0.587	J	tRNA (guanosine(37)-N1)-methyltransferase TrmD|tRNA (guanine-N(1)-)-methyltransferase {ECO:0000255|HAMAP-Rule:MF_00605}
AWC34_RS04915	41567.85	109983.26	991087.56	41117.50	2.64587	23.8426	0.989166	1.40374	4.57547	-0.0157156	0.148	0.23	J	50S ribosomal protein L19|50S ribosomal protein L19 {ECO:0000255|HAMAP-Rule:MF_00402}
AWC34_RS04920	2225.39	1772.77	2665.58	4726.81	0.796611	1.1978	2.12404	-0.328053	0.260391	1.08681	0.769	0.776	S	Hypothetical protein|Uncharacterized protein YfhO
AWC34_RS04925	1257.05	971.95	486.78	2903.97	0.773199	0.38724	2.31015	-0.371088	-1.3687	1.20798	0.74	0.748	S	Hypothetical protein|Uncharacterized protein YfhO
AWC34_RS04930	989.42	2399.14	792.00	834.76	2.42479	0.800469	0.843686	1.27786	-0.321083	-0.245222	0.19	0.274	R	Ribosome biogenesis GTPase YlqF|Mitochondrial ribosome-associated GTPase 1
AWC34_RS04935	486.60	1136.43	381.91	424.59	2.33545	0.784854	0.872565	1.2237	-0.349504	-0.196666	0.218	0.295	L	Ribonuclease HII|Ribonuclease HII {ECO:0000255|HAMAP-Rule:MF_00052}
AWC34_RS04940	17735.78	28229.76	5451.68	10334.25	1.59168	0.307383	0.582678	0.670554	-1.70189	-0.779229	0.432	0.561	C	ADP-forming succinate--CoA ligase subunit beta|Succinyl-CoA ligase [ADP-forming] subunit beta {ECO:0000255|HAMAP-Rule:MF_00558}
AWC34_RS04945	56294.00	168687.41	60214.18	28782.18	2.99654	1.06964	0.511283	1.5833	0.0971221	-0.967805	0.113	0.178	C	Succinate--CoA ligase subunit alpha|Succinyl-CoA ligase [ADP-forming] subunit alpha
AWC34_RS04950	376.30	73.10	216.00	225.40	0.19426	0.57401	0.59899	-2.36394	-0.800852	-0.739396	0.081	0.054	L	DNA-protecting protein DprA|Protein smf
AWC34_RS04955	6648.59	13078.96	57603.39	7124.29	1.96718	8.664	1.07155	0.976128	3.11503	0.0996978	0.282	0.4	L	Type I DNA topoisomerase|DNA topoisomerase 1 {ECO:0000255|HAMAP-Rule:MF_00952}
AWC34_RS04960	5604.02	8367.08	20565.48	4647.53	1.49305	3.66977	0.829321	0.578262	1.87569	-0.269998	0.491	0.616	J	Methylenetetrahydrofolate--tRNA-(uracil(54)-C(5))-methyltransferase (FADH(2)-oxidizing) TrmFO|Methylenetetrahydrofolate--tRNA-(uracil-5-)-methyltransferase TrmFO {ECO:0000255|HAMAP-Rule:MF_01037}
AWC34_RS04965	1008.07	935.40	1549.57	1274.42	0.927912	1.53717	1.26422	-0.10794	0.620272	0.338245	0.958	0.927	L	Tyrosine recombinase XerC|Tyrosine recombinase XerC {ECO:0000255|HAMAP-Rule:MF_01808}
AWC34_RS04970	815.87	1211.20	2628.01	1546.34	1.48455	3.22111	1.89533	0.570026	1.68756	0.922446	0.514	0.623	O	ATP-dependent protease subunit HslV|ATP-dependent protease subunit HslV {ECO:0000255|HAMAP-Rule:MF_00248}
AWC34_RS04975	8010.26	17215.98	18948.61	10752.94	2.14924	2.36554	1.3424	1.10383	1.24217	0.42481	0.233	0.342	O	ATP-dependent protease ATPase subunit HslU|ATP-dependent protease ATPase subunit ClpY
AWC34_RS04980	8509.83	14487.88	7179.68	4487.00	1.70249	0.843693	0.527273	0.767644	-0.245211	-0.923379	0.379	0.506	K	GTP-sensing pleiotropic transcriptional regulator CodY|GTP-sensing transcriptional pleiotropic repressor CodY {ECO:0000255|HAMAP-Rule:MF_00621}
AWC34_RS04985	67938.35	128985.31	2095276.67	80658.52	1.89856	30.8409	1.18723	0.924909	4.94677	0.247601	0.301	0.424	J	30S ribosomal protein S2|30S ribosomal protein S2 {ECO:0000255|HAMAP-Rule:MF_00291}
AWC34_RS04990	40666.83	63414.37	288502.16	31666.50	1.55936	7.09429	0.778681	0.640957	2.82666	-0.360895	0.449	0.578	J	Elongation factor Ts|Elongation factor Ts {ECO:0000255|HAMAP-Rule:MF_00050}
AWC34_RS04995	6788.89	6592.65	13381.10	6298.70	0.971094	1.97103	0.927795	-0.0423172	0.978949	-0.108122	0.986	0.971	F	UMP kinase|Uridylate kinase {ECO:0000255|HAMAP-Rule:MF_01220}
AWC34_RS05000	9170.80	11548.77	11047.35	4974.49	1.2593	1.20462	0.542427	0.33262	0.268581	-0.882499	0.666	0.773	J	Ribosome recycling factor|Ribosome-recycling factor {ECO:0000255|HAMAP-Rule:MF_00040}
AWC34_RS05005	1317.88	666.24	1551.14	1178.75	0.505539	1.177	0.894429	-0.984105	0.23511	-0.160961	0.351	0.398	I	Isoprenyl transferase|Isoprenyl transferase {ECO:0000255|HAMAP-Rule:MF_01139}
AWC34_RS05010	1899.36	1096.56	2000.36	1841.84	0.577331	1.05318	0.969716	-0.792529	0.0747463	-0.0443656	0.443	0.494	I	Phosphatidate cytidylyltransferase|Phosphatidate cytidylyltransferase
AWC34_RS05015	1544.96	2414.09	5013.41	1145.99	1.56256	3.24501	0.74176	0.64391	1.69822	-0.430975	0.458	0.577	M	RIP metalloprotease RseP|Probable protease eep
AWC34_RS05020	9050.77	14075.84	29537.35	5078.01	1.55521	3.26352	0.561058	0.637109	1.70643	-0.833777	0.453	0.581	J	Proline--tRNA ligase|Proline--tRNA ligase {ECO:0000255|HAMAP-Rule:MF_01569}
AWC34_RS05025	14811.31	16775.70	26117.33	9462.80	1.13263	1.76334	0.63889	0.179674	0.818308	-0.64636	0.791	0.876	L	PolC-type DNA polymerase III|DNA polymerase III PolC-type {ECO:0000255|HAMAP-Rule:MF_00356}
AWC34_RS05030	1328.42	2201.43	4354.45	1079.82	1.65718	3.27792	0.81286	0.72873	1.71278	-0.298921	0.411	0.529	S	Ribosome maturation factor RimP|Ribosome maturation factor RimP {ECO:0000255|HAMAP-Rule:MF_01077}
AWC34_RS05035	6623.44	16415.16	20908.27	6130.96	2.47834	3.15671	0.925646	1.30938	1.65842	-0.111468	0.172	0.262	K	Transcription termination/antitermination protein NusA|Transcription termination/antitermination protein NusA {ECO:0000255|HAMAP-Rule:MF_00945}
AWC34_RS05040	1687.69	4281.57	3160.19	1180.72	2.53694	1.87249	0.699607	1.34309	0.904961	-0.515383	0.168	0.251	K	DUF448 domain-containing protein|Uncharacterized protein YlxR
AWC34_RS05045	2543.30	4736.81	2890.97	3348.21	1.86247	1.1367	1.31648	0.897214	0.184852	0.396688	0.32	0.439	J	Hypothetical protein|Probable ribosomal protein in infB 5'region
AWC34_RS05050	30520.40	70513.76	80671.67	18724.44	2.31038	2.6432	0.613506	1.20813	1.40229	-0.704851	0.198	0.299	J	Translation initiation factor IF-2|Translation initiation factor IF-2 {ECO:0000255|HAMAP-Rule:MF_00100}
AWC34_RS05055	3274.01	1588.35	674.61	1630.21	0.485139	0.20605	0.497925	-1.04353	-2.27893	-1.006	0.31	0.369		Hypothetical protein
AWC34_RS05060	724.22	350.57	460.18	393.79	0.484066	0.635415	0.543744	-1.04673	-0.65423	-0.879002	0.341	0.37	S	HTH domain-containing protein
AWC34_RS05065	12915.19	4967.75	6105.94	18931.49	0.384644	0.472772	1.46583	-1.3784	-1.08078	0.551719	0.185	0.238	J	30S ribosome-binding factor RbfA|Ribosome-binding factor A {ECO:0000255|HAMAP-Rule:MF_00003}
AWC34_RS05070	984.56	1249.41	1303.83	1935.54	1.269	1.32428	1.96589	0.343696	0.405205	0.975185	0.671	0.767	J	tRNA pseudouridine(55) synthase TruB|tRNA pseudouridine synthase B {ECO:0000255|HAMAP-Rule:MF_01080}
AWC34_RS05075	1694.99	1938.92	1436.88	2546.87	1.14391	0.847722	1.50259	0.193977	-0.238337	0.587449	0.784	0.867	H	Riboflavin biosynthesis protein RibF|Riboflavin biosynthesis protein RibF
AWC34_RS05080	38144.61	35109.84	340898.05	75224.72	0.92044	8.93699	1.97209	-0.119604	3.15979	0.979728	0.945	0.917	J	30S ribosomal protein S15|30S ribosomal protein S15 {ECO:0000255|HAMAP-Rule:MF_01343}
AWC34_RS05085	16571.99	40187.25	46687.51	9796.31	2.42501	2.81725	0.591137	1.27799	1.49429	-0.758437	0.179	0.273	J	Polyribonucleotide nucleotidyltransferase|Polyribonucleotide nucleotidyltransferase {ECO:0000255|HAMAP-Rule:MF_01595}
AWC34_RS05090	18463.25	29279.80	17347.38	9616.78	1.58584	0.939563	0.520861	0.665249	-0.0899387	-0.941031	0.435	0.564	R	RNase J family beta-CASP ribonuclease|Ribonuclease J 2 {ECO:0000255|HAMAP-Rule:MF_01491}
AWC34_RS05095	7183.03	6125.78	4714.46	8170.69	0.852813	0.656333	1.1375	-0.229699	-0.6075	0.185865	0.849	0.842	D	DNA translocase FtsK|DNA translocase FtsK
AWC34_RS05100	1707.97	2502.15	1486.96	1785.50	1.46498	0.870601	1.04539	0.550886	-0.199917	0.0640455	0.516	0.633	K	GntR family transcriptional regulator|Uncharacterized HTH-type transcriptional regulator YmfC
AWC34_RS05105	1720.13	1403.93	568.18	2257.91	0.816177	0.330312	1.31264	-0.293047	-1.5981	0.39247	0.8	0.8	O	Insulinase family protein|Probable inactive metalloprotease YmfF
AWC34_RS05110	2668.19	2861.02	820.18	3020.60	1.07227	0.307392	1.13208	0.100668	-1.70185	0.178974	0.861	0.931	O	Insulinase family protein|Uncharacterized zinc protease YmfH
AWC34_RS05115	2334.06	2756.35	1679.49	2446.62	1.18093	0.719557	1.04822	0.239917	-0.474818	0.0679484	0.745	0.835	IQ	KR domain-containing protein|Carbonyl reductase family member 4
AWC34_RS05120	6421.50	6276.97	3039.67	8388.22	0.977493	0.473358	1.30627	-0.032842	-1.079	0.385454	0.977	0.977	S	DUF3388 domain-containing protein|Uncharacterized protein YmfK
AWC34_RS05125	2362.45	3171.72	1142.61	7201.61	1.34256	0.483655	3.04837	0.424982	-1.04795	1.60804	0.601	0.712	S	Helix-turn-helix domain-containing protein|Uncharacterized membrane protein YmfM
AWC34_RS05130	5698.90	5585.81	2419.84	5277.20	0.980156	0.424615	0.926003	-0.028917	-1.23577	-0.110911	0.974	0.98	I	CDP-diacylglycerol--glycerol-3-phosphate3-phosphatidyltransferase|CDP-diacylglycerol--glycerol-3-phosphate 3-phosphatidyltransferase
AWC34_RS05135	1584.70	1619.92	1247.48	1554.20	1.02223	0.787203	0.980753	0.0317128	-0.345193	-0.0280376	0.922	0.979	RH	Competence protein CinA|CinA-like protein {ECO:0000255|HAMAP-Rule:MF_00226}
AWC34_RS05140	5672.14	10410.67	19710.87	7652.40	1.8354	3.47503	1.34912	0.876098	1.79703	0.432019	0.326	0.449	L	Recombinase RecA|Protein RecA {ECO:0000255|HAMAP-Rule:MF_00268}
AWC34_RS05145	51359.06	55972.72	98385.31	26443.68	1.08983	1.91564	0.514879	0.124105	0.937824	-0.957696	0.838	0.914	R	Ribonuclease Y|Ribonuclease Y {ECO:0000255|HAMAP-Rule:MF_00335}
AWC34_RS05150	6670.48	9639.76	4644.02	19709.25	1.44514	0.696205	2.9547	0.531207	-0.522416	1.56301	0.521	0.645		Hypothetical protein
AWC34_RS05155	3332.40	2997.26	5144.89	3574.27	0.89943	1.5439	1.07258	-0.152917	0.626579	0.101087	0.917	0.895	S	TIGR00282 family metallophosphoesterase|Uncharacterized protein ymdB
AWC34_RS05160	3526.23	5823.40	11360.40	4796.92	1.65145	3.22168	1.36035	0.723735	1.68782	0.443982	0.405	0.531	C	2-oxoacid:acceptor oxidoreductase subunit alpha|2-oxoglutarate synthase subunit KorA
AWC34_RS05165	3153.98	4934.52	11657.79	1589.58	1.56454	3.69622	0.503992	0.645736	1.88605	-0.988528	0.451	0.576	C	2-oxoacid ferredoxin oxidoreductase subunit beta|2-oxoglutarate oxidoreductase subunit KorB
AWC34_RS05170	301.69	176.11	242.61	301.40	0.583745	0.80417	0.999039	-0.77659	-0.314428	-0.00138746	0.519	0.51	S	Hypothetical protein|UPF0714 protein YndL
AWC34_RS05175	536.07	338.94	2017.57	292.23	0.632268	3.76363	0.545134	-0.661391	1.91213	-0.875317	0.555	0.57	K	Rrf2 family transcriptional regulator|Putative HTH-type transcriptional regulator YffB
AWC34_RS05180	133.82	39.87	192.52	109.42	0.297938	1.43865	0.817666	-1.74692	0.524715	-0.290417	0.255	0.16	O	NAD(P)/FAD-dependent oxidoreductase
AWC34_RS05185	1201.90	1320.86	828.00	2994.39	1.09898	0.688909	2.49138	0.136161	-0.537614	1.31695	0.835	0.907	S	Hypothetical protein|UPF0045 protein CPE1503
AWC34_RS05190	3906.59	6290.26	7699.34	3607.68	1.61017	1.97086	0.923486	0.68721	0.978825	-0.114838	0.426	0.552	J	tRNA (N6-isopentenyl adenosine(37)-C2)-methylthiotransferase MiaB|tRNA-2-methylthio-N(6)-dimethylallyladenosine synthase {ECO:0000255|HAMAP-Rule:MF_01864}
AWC34_RS05195	1380.32	2540.36	1546.44	1056.88	1.84041	1.12035	0.765678	0.88003	0.163948	-0.385191	0.333	0.448	S	Hypothetical protein|Uncharacterized protein YmcA
AWC34_RS05200	3965.79	5853.30	8240.91	4259.63	1.47595	2.078	1.07409	0.561642	1.0552	0.10312	0.503	0.626	S	Energy coupling factor transporter S component ThiW
AWC34_RS05205	397.39	476.84	313.04	578.57	1.19993	0.78774	1.45592	0.26295	-0.344209	0.541936	0.75	0.821	K	AraC family transcriptional regulator|F1 operon positive regulatory protein
AWC34_RS05210	208.43	247.56	475.83	417.38	1.18774	2.28292	2.00249	0.248215	1.19088	1.0018	0.78	0.834	I	Alpha/beta hydrolase|Putative alpha/beta hydrolase R526
AWC34_RS05215	2223.76	2269.55	3277.58	3198.82	1.02059	1.47389	1.43847	0.0294052	0.55963	0.524539	0.924	0.98	G	Glycosyl hydrolase|Probable beta-glucosidase H
AWC34_RS05220	5649.43	11037.04	6357.94	3173.27	1.95366	1.12541	0.561697	0.966176	0.170454	-0.832135	0.286	0.405	L	DNA mismatch repair protein MutS|DNA mismatch repair protein MutS {ECO:0000255|HAMAP-Rule:MF_00096}
AWC34_RS05225	9898.27	13308.25	8502.30	5338.79	1.3445	0.858968	0.539366	0.427073	-0.219323	-0.890664	0.594	0.711	L	DNA mismatch repair endonuclease MutL|DNA mismatch repair protein MutL {ECO:0000255|HAMAP-Rule:MF_00149}
AWC34_RS05230	4221.26	4338.06	2169.40	2010.89	1.02767	0.513922	0.476372	0.0393763	-0.960378	-1.06984	0.914	0.973	K	Glycerol-3-phosphate responsive antiterminator|Glycerol uptake operon antiterminator regulatory protein
AWC34_RS05235	394.15	608.09	369.39	418.04	1.54279	0.937181	1.06061	0.62554	-0.0936	0.0848962	0.5	0.589	V	LD-carboxypeptidase|Microcin C7 self-immunity protein MccF
AWC34_RS05240	43337.45	17365.52	8785.60	34113.12	0.400705	0.202725	0.787151	-1.31939	-2.3024	-0.345288	0.2	0.258	G	Aquaporin family protein|Glycerol uptake facilitator protein
AWC34_RS05245	44794.01	45356.03	40741.23	40472.76	1.01255	0.909524	0.903531	0.0179885	-0.136816	-0.146355	0.932	0.988	C	Glycerol kinase|Glycerol kinase {ECO:0000255|HAMAP-Rule:MF_00186}
AWC34_RS05250	38141.37	37964.22	11883.18	19473.37	0.995355	0.311556	0.510558	-0.0067163	-1.68244	-0.969854	0.954	0.995	C	Glycerol-3-phosphate dehydrogenase/oxidase|Aerobic glycerol-3-phosphate dehydrogenase
AWC34_RS05260	210.86	103.01	65.74	142.18	0.488523	0.311771	0.674286	-1.0335	-1.68144	-0.568567	0.425	0.385	S	Hypothetical protein
AWC34_RS05265	395.77	304.05	206.61	322.37	0.768249	0.522046	0.814539	-0.380354	-0.937752	-0.295945	0.755	0.746	R	Sulfite exporter TauE/SafE family protein
AWC34_RS05270	2130.50	1126.47	1023.66	4163.32	0.528735	0.480479	1.95415	-0.919383	-1.05746	0.966542	0.373	0.428	I	Alpha/beta hydrolase
AWC34_RS05275	23929.39	10546.91	13891.37	36417.55	0.440751	0.580515	1.52188	-1.18196	-0.784595	0.60585	0.246	0.31	J	tRNA (adenosine(37)-N6)-dimethylallyltransferase MiaA|tRNA dimethylallyltransferase {ECO:0000255|HAMAP-Rule:MF_00185}
AWC34_RS05280	4368.86	1370.70	1084.70	1134.85	0.313743	0.24828	0.259759	-1.67234	-2.00996	-1.94476	0.123	0.156	T	RNA chaperone Hfq|RNA-binding protein Hfq {ECO:0000255|HAMAP-Rule:MF_00436}
AWC34_RS05285	1431.42	2083.46	3257.23	5938.98	1.45552	2.27552	4.14901	0.541534	1.1862	2.05277	0.524	0.639	O	Glutathione peroxidase|Glutathione peroxidase homolog BsaA
AWC34_RS05290	1798.80	4467.65	7237.60	8365.95	2.48368	4.02357	4.65085	1.31248	2.00848	2.21749	0.176	0.261	R	GTPase HflX|GTPase HflX {ECO:0000255|HAMAP-Rule:MF_00900}
AWC34_RS05295	4150.70	6262.02	16001.29	7425.04	1.50867	3.85508	1.78886	0.593273	1.94676	0.839044	0.482	0.607	P	Hypothetical protein|Uncharacterized 339 kDa protein in glnA 5'region
AWC34_RS05300	11607.86	10317.63	7577.25	13633.32	0.888849	0.652769	1.17449	-0.16999	-0.615356	0.232035	0.901	0.883	K	MerR family transcriptional regulator|HTH-type transcriptional regulator GlnR
AWC34_RS05305	69409.51	87051.88	47498.30	54454.66	1.25418	0.68432	0.784542	0.326742	-0.547257	-0.350078	0.669	0.776	E	Type I glutamate--ammonia ligase|Glutamine synthetase
AWC34_RS05310	41.36	18.28	10.96	11.14	0.441973	0.26499	0.269342	-1.17797	-1.91599	-1.89249	0.578	0.373		Hypothetical protein
AWC34_RS05315	595.27	589.82	324.00	1058.19	0.990844	0.544291	1.77766	-0.0132694	-0.87755	0.829983	0.963	0.992	SR	VOC family protein
AWC34_RS05320	398.20	420.35	317.74	954.01	1.05563	0.797941	2.39581	0.0780979	-0.325647	1.26051	0.892	0.949		Hypothetical protein
AWC34_RS05325	836.14	799.16	322.44	629.67	0.955773	0.385629	0.753068	-0.0652601	-1.37471	-0.409149	0.994	0.957		Hypothetical protein
AWC34_RS05330	720.17	563.23	3877.06	1699.01	0.782079	5.38353	2.35918	-0.354613	2.42855	1.23828	0.76	0.76	L	Thermonuclease|Thermonuclease
AWC34_RS05335	345.49	352.23	275.48	289.61	1.01951	0.79736	0.838259	0.0278738	-0.326696	-0.254533	0.933	0.987		Hypothetical protein
AWC34_RS05340	227.08	59.81	12.52	51.76	0.263387	0.0551348	0.227937	-1.92474	-4.18089	-2.13329	0.167	0.116		Hypothetical protein
AWC34_RS05345	2334.06	952.01	320.87	1656.42	0.407877	0.137473	0.709673	-1.29379	-2.86278	-0.494773	0.221	0.268		Hypothetical protein
AWC34_RS05350	1110.26	1199.57	666.79	907.49	1.08044	0.600571	0.817367	0.11162	-0.735593	-0.290944	0.856	0.924	E	Aspartate kinase|Aspartokinase 3
AWC34_RS05355	1991.82	2537.04	1818.79	2151.11	1.27373	0.91313	1.07997	0.349059	-0.131108	0.110994	0.659	0.762	E	Homoserine dehydrogenase|Homoserine dehydrogenase
AWC34_RS05360	3849.01	7898.55	4916.37	2567.18	2.0521	1.27731	0.666972	1.0371	0.353106	-0.584303	0.259	0.372	E	Threonine synthase|Threonine synthase
AWC34_RS05365	1230.29	3856.23	3476.36	834.10	3.13441	2.82564	0.67797	1.64819	1.49858	-0.560706	0.108	0.162	E	Homoserine kinase|Homoserine kinase {ECO:0000255|HAMAP-Rule:MF_00384}
AWC34_RS05370	2266.75	5265.15	5395.33	1604.00	2.32277	2.38021	0.707621	1.21585	1.25109	-0.498951	0.201	0.297	R	Cof-type HAD-IIB family hydrolase|Putative phosphatase M6_Spy0533
AWC34_RS05375	7260.89	1068.31	989.22	36392.65	0.147132	0.136239	5.01215	-2.76482	-2.87578	2.32543	0.025	0.024		Hypothetical protein
AWC34_RS05380	9366.25	4789.97	11515.36	2364.72	0.511407	1.22945	0.252472	-0.967455	0.298016	-1.9858	0.338	0.404	E	Amino acid permease|Lysine-specific permease
AWC34_RS05385	34753.82	52585.01	28541.87	20350.72	1.51307	0.821258	0.585568	0.59748	-0.284092	-0.772092	0.476	0.604	P	Catalase|Catalase
AWC34_RS05390	978.88	433.64	303.65	1019.53	0.442996	0.310201	1.04153	-1.17463	-1.68872	0.0587003	0.279	0.316		Hypothetical protein
AWC34_RS05395	381.98	814.11	565.05	993.33	2.13129	1.47927	2.60048	1.09173	0.564881	1.37878	0.271	0.35	J	50S ribosomal protein L33|50S ribosomal protein L33 2 {ECO:0000255|HAMAP-Rule:MF_00294}
AWC34_RS05400	65.69	41.54	106.44	41.93	0.632364	1.62034	0.638301	-0.661173	0.696295	-0.647691	0.705	0.598	J	30S ribosomal protein S14|30S ribosomal protein S14 {ECO:0000255|HAMAP-Rule:MF_00537}
AWC34_RS05405	2240.80	3356.14	4462.45	2712.64	1.49774	1.99145	1.21057	0.582789	0.993822	0.275684	0.493	0.614	F	GMP reductase|GMP reductase {ECO:0000255|HAMAP-Rule:MF_01511}
AWC34_RS05410	3357.54	5305.02	9540.04	3095.30	1.58003	2.84138	0.921895	0.659954	1.50659	-0.117325	0.442	0.568	S	Secretion protein|Uncharacterized membrane protein YlbC
AWC34_RS05415	10882.82	5826.72	12975.71	9791.07	0.535405	1.19231	0.899681	-0.901297	0.253761	-0.152514	0.37	0.436	K	Transcriptional repressor LexA|LexA repressor {ECO:0000255|HAMAP-Rule:MF_00015}
AWC34_RS05420	274.93	196.05	1231.83	2019.41	0.713091	4.48052	7.34518	-0.487843	2.16367	2.8768	0.695	0.679		Hypothetical protein
AWC34_RS05425	427.40	348.91	208.17	999.88	0.816355	0.487061	2.33945	-0.292732	-1.03782	1.22617	0.818	0.805	S	DUF896 family protein|UPF0291 protein Exig_1097 {ECO:0000255|HAMAP-Rule:MF_01103}
AWC34_RS05430	132571.07	198583.61	97076.78	164948.31	1.49794	0.732262	1.24423	0.582981	-0.449568	0.315248	0.485	0.613	G	Transketolase|Transketolase
AWC34_RS05435	12976.01	13731.92	14517.46	5656.58	1.05825	1.11879	0.435926	0.0816865	0.161942	-1.19784	0.876	0.943	S	Hypothetical protein|UPF0154 protein LCA_1273 {ECO:0000255|HAMAP-Rule:MF_00363}
AWC34_RS05440	1911.53	1787.72	2022.27	16281.75	0.93523	1.05793	8.51765	-0.096607	0.0812478	3.09046	0.967	0.934		Hypothetical protein
AWC34_RS05445	1278.14	217.65	378.78	472.42	0.170287	0.296353	0.369615	-2.55396	-1.75461	-1.4359	0.041	0.037	O	DUF1453 domain-containing protein|Protein CcdC
AWC34_RS05450	346.30	262.51	446.09	539.91	0.758042	1.28816	1.55908	-0.39965	0.365312	0.640697	0.745	0.734	L	Exonuclease SbcCD subunit D|Nuclease SbcCD subunit D
AWC34_RS05455	2311.35	1756.16	1962.79	2281.50	0.759798	0.849196	0.987085	-0.396311	-0.23583	-0.0187531	0.714	0.731	L	SMC family ATPase|Nuclease SbcCD subunit C
AWC34_RS05460	2373.80	2547.01	4600.19	4049.31	1.07297	1.9379	1.70583	0.101606	0.954495	0.770478	0.861	0.93	M	Large conductance mechanosensitive channel protein MscL|Large-conductance mechanosensitive channel {ECO:0000255|HAMAP-Rule:MF_00115}
AWC34_RS05465	29356.61	95972.22	378288.13	38209.60	3.26919	12.886	1.30157	1.70893	3.68773	0.38025	0.093	0.147	P	BCCT family transporter|Glycine betaine transporter OpuD
AWC34_RS05470	67515.01	276286.49	287865.11	38766.54	4.09222	4.26372	0.574191	2.03288	2.09211	-0.800396	0.057	0.088	C	Aconitate hydratase AcnA|Aconitate hydratase A {ECO:0000303|PubMed:3110133}
AWC34_RS05475	1259.48	2691.56	4468.72	2639.26	2.13704	3.54807	2.09552	1.09561	1.82703	1.06731	0.245	0.346	R	Acyl-CoA thioesterase|Putative acyl-CoA thioesterase YneP
AWC34_RS05480	14710.74	21140.34	10836.05	9491.63	1.43707	0.736608	0.645218	0.523129	-0.441031	-0.632142	0.525	0.65	S	Hypothetical protein|Uncharacterized protein SE_1034
AWC34_RS05485	13147.95	8511.63	7926.30	21567.47	0.647373	0.602854	1.64037	-0.627331	-0.730118	0.714019	0.534	0.587	S	Acyl-phosphate glycerol 3-phosphate acyltransferase|Glycerol-3-phosphate acyltransferase {ECO:0000255|HAMAP-Rule:MF_01043}
AWC34_RS05490	2497.07	5072.42	3714.28	2351.61	2.03135	1.48746	0.941748	1.02244	0.572846	-0.0865874	0.267	0.379	L	DNA topoisomerase IV subunit B|DNA gyrase subunit B {ECO:0000255|HAMAP-Rule:MF_01898}
AWC34_RS05495	8742.59	19887.60	17691.73	3957.57	2.27479	2.02363	0.452677	1.18574	1.01694	-1.14345	0.206	0.308	L	DNA topoisomerase IV subunit A|DNA topoisomerase 4 subunit A {ECO:0000255|HAMAP-Rule:MF_00937}
AWC34_RS05500	5244.74	5622.36	2452.71	1543.72	1.072	0.467651	0.294337	0.100305	-1.09649	-1.76446	0.86	0.931	E	Alanine:cation symporter family protein|Amino-acid carrier protein AlsT
AWC34_RS05505	441.18	46.52	32.87	228.02	0.105444	0.0745047	0.516841	-3.24544	-3.74652	-0.952207	0.028	0.011	K	Transcription antiterminator|PtsGHI operon antiterminator
AWC34_RS05510	280.61	74.77	284.87	142.84	0.266455	1.01518	0.509034	-1.90803	0.0217373	-0.974166	0.154	0.117	S	Acyltransferase
AWC34_RS05515	4591.89	4765.05	1823.49	7111.84	1.03771	0.397111	1.54878	0.0534033	-1.33239	0.631135	0.901	0.963	S	AI-2E family transporter|UPF0118 membrane protein YrrI
AWC34_RS05520	4526.20	2148.26	2360.36	1622.34	0.474628	0.521488	0.358433	-1.07513	-0.939293	-1.48022	0.294	0.355	S	Bifunctional lysylphosphatidylglycerol flippase/synthetase MprF|Phosphatidylglycerol lysyltransferase
AWC34_RS05525	251.41	68.12	122.09	460.63	0.270952	0.485621	1.83219	-1.88389	-1.0421	0.873566	0.166	0.121		Hypothetical protein
AWC34_RS05530	731.52	689.50	306.78	883.90	0.942558	0.419373	1.20831	-0.0853468	-1.25369	0.272986	0.977	0.943	K	LacI family transcriptional regulator|HTH-type transcriptional repressor PurR {ECO:0000255|HAMAP-Rule:MF_01277}
AWC34_RS05535	266.01	146.21	12.52	304.68	0.549641	0.0470659	1.14537	-0.863438	-4.40917	0.195814	0.483	0.465	G	D-ribose pyranase|D-ribose pyranase 1 {ECO:0000255|HAMAP-Rule:MF_01661}
AWC34_RS05540	1072.14	586.49	104.87	1094.23	0.547027	0.0978137	1.0206	-0.870315	-3.35382	0.0294227	0.412	0.453	P	Sugar ABC transporter ATP-binding protein|Ribose import ATP-binding protein RbsA {ECO:0000255|HAMAP-Rule:MF_01716}
AWC34_RS05545	703.95	292.42	230.09	566.77	0.415399	0.326856	0.805128	-1.26743	-1.61327	-0.31271	0.258	0.28	G	Ribose ABC transporter permease|Ribose transport system permease protein RbsC
AWC34_RS05550	2166.99	1116.50	1696.70	1793.36	0.515231	0.782975	0.827581	-0.956709	-0.352961	-0.273027	0.355	0.41	G	D-ribose ABC transporter substrate-binding protein|D-ribose-binding protein
AWC34_RS05555	3540.02	2254.59	1774.96	5558.95	0.636886	0.501398	1.57032	-0.650892	-0.995971	0.651055	0.524	0.573	O	Peptide-methionine (S)-S-oxide reductase|Peptide methionine sulfoxide reductase MsrA 1
AWC34_RS05560	3591.92	4675.33	3371.49	7178.02	1.30162	0.938632	1.99838	0.380313	-0.0913689	0.998831	0.632	0.741	K	LytR family transcriptional regulator|Regulatory protein MsrR
AWC34_RS05565	1154.05	249.22	317.74	5000.70	0.215953	0.275326	4.33317	-2.21121	-1.86079	2.11542	0.066	0.067	R	4-oxalocrotonate tautomerase|Probable tautomerase SSP1389
AWC34_RS05570	1038.08	1084.93	3052.19	1061.47	1.04513	2.94023	1.02253	0.0636843	1.55593	0.032146	0.897	0.956	L	UV-damage repair protein uvrX|Putative UV-damage repair protein UvrX
AWC34_RS05575	1075.39	797.50	1812.53	1003.81	0.741591	1.68546	0.933438	-0.431304	0.753145	-0.0993737	0.695	0.71	E	Prephenate dehydrogenase|Prephenate dehydrogenase
AWC34_RS05580	697.46	809.13	1926.79	537.29	1.16011	2.76258	0.770352	0.214261	1.46602	-0.376409	0.777	0.854	E	D-2-hydroxyacid dehydrogenase|D-3-phosphoglycerate dehydrogenase 1, chloroplastic
AWC34_RS05585	4.06	1.66	0.00	1.31	0.408867	0	0.32266	-1.2903	-	-1.63191	0.831	0.776		Hypothetical protein
AWC34_RS05590	2867.70	2586.88	1200.53	4856.55	0.902075	0.418639	1.69353	-0.148681	-1.25622	0.760038	0.921	0.898	E	Hypothetical protein|Putative aminopeptidase YhfE
AWC34_RS05595	24.33	9.97	17.22	17.69	0.409782	0.707768	0.727086	-1.28707	-0.498651	-0.459802	0.629	0.392		Hypothetical protein
AWC34_RS05600	258.71	290.75	136.17	296.82	1.12385	0.526342	1.14731	0.168443	-0.925927	0.198252	0.831	0.891	E	Anthranilate synthase component I|Anthranilate synthase alpha subunit 1, chloroplastic
AWC34_RS05605	188.15	161.16	64.17	210.98	0.856551	0.341058	1.12134	-0.22339	-1.55191	0.165223	0.886	0.856	E	Glutamine amidotransferase|Anthranilate synthase
AWC34_RS05610	212.48	245.90	112.70	363.65	1.15729	0.530403	1.71146	0.210745	-0.91484	0.775224	0.806	0.86	E	Anthranilate phosphoribosyltransferase|Anthranilate phosphoribosyltransferase {ECO:0000255|HAMAP-Rule:MF_00211}
AWC34_RS05615	120.03	174.45	78.26	125.15	1.45339	0.652004	1.04266	0.539419	-0.617048	0.0602633	0.619	0.649	E	Indole-3-glycerol phosphate synthase TrpC|Indole-3-glycerol phosphate synthase {ECO:0000255|HAMAP-Rule:MF_00134}
AWC34_RS05620	175.18	312.35	95.48	305.34	1.78302	0.545039	1.74301	0.834325	-0.875568	0.801579	0.425	0.479	E	Phosphoribosylanthranilate isomerase|N-(5'-phosphoribosyl)anthranilate isomerase {ECO:0000255|HAMAP-Rule:MF_00135}
AWC34_RS05625	882.37	1153.05	792.00	1743.56	1.30676	0.897583	1.976	0.385999	-0.155883	0.98258	0.641	0.739	E	Tryptophan synthase subunit beta|Tryptophan synthase beta chain {ECO:0000255|HAMAP-Rule:MF_00133}
AWC34_RS05630	526.34	727.72	713.74	1069.33	1.3826	1.35604	2.03163	0.467388	0.439404	1.02264	0.593	0.686	E	Tryptophan synthase subunit alpha|Tryptophan synthase alpha chain {ECO:0000255|HAMAP-Rule:MF_00131}
AWC34_RS05635	5007.93	8961.88	5792.90	13424.96	1.78954	1.15675	2.68074	0.839587	0.210071	1.42263	0.344	0.468	R	Type 1 glutamine amidotransferase domain-containing protein|Probable glutathione-independent glyoxalase hsp3104 {ECO:0000250|UniProtKB:O74914}
AWC34_RS05640	5459.66	6497.95	7500.56	5471.15	1.19017	1.37381	1.0021	0.251174	0.458187	0.003033	0.732	0.827	V	Aminoacyltransferase|Aminoacyltransferase FemA
AWC34_RS05645	13752.14	15365.13	13417.10	8369.88	1.11729	0.975637	0.608624	0.160004	-0.0355833	-0.716377	0.808	0.889	V	Aminoacyltransferase|Aminoacyltransferase FemB
AWC34_RS05650	415.23	423.67	225.39	589.05	1.02033	0.542808	1.41861	0.0290303	-0.881487	0.504479	0.931	0.983	S	Membrane protein
AWC34_RS05655	1477.64	1681.39	397.57	3582.13	1.13789	0.269057	2.42422	0.18636	-1.89401	1.27752	0.792	0.872		Hypothetical protein
AWC34_RS05660	13833.24	22331.60	7542.82	6575.21	1.61434	0.545268	0.47532	0.690948	-0.874963	-1.07303	0.42	0.549	E	Oligoendopeptidase F|Oligoendopeptidase F, plasmid
AWC34_RS05665	115.16	96.36	430.44	148.74	0.836749	3.73776	1.29159	-0.257133	1.90217	0.369153	0.877	0.839	P	Phosphate transport system regulatory protein PhoU|Phosphate-specific transport system accessory protein PhoU {ECO:0000250|UniProtKB:P0A9K7, ECO:0000312|EMBL:AAN830801}
AWC34_RS05670	227.08	186.08	324.00	263.40	0.819447	1.42681	1.15994	-0.287278	0.512793	0.214055	0.837	0.806	P	Phosphate ABC transporter ATP-binding protein|Phosphate import ATP-binding protein PstB 1 {ECO:0000255|HAMAP-Rule:MF_01702}
AWC34_RS05675	231.95	446.93	987.66	325.65	1.92684	4.25807	1.40397	0.946235	2.0902	0.489508	0.354	0.42	P	Phosphate ABC transporter, permease protein PstA|Phosphate transport system permease protein PstA 1
AWC34_RS05680	210.86	576.52	812.35	306.65	2.73414	3.85256	1.45428	1.45109	1.94582	0.540308	0.18	0.219	P	Phosphate ABC transporter permease subunit PstC|Phosphate transport system permease protein PstC
AWC34_RS05685	186.53	804.14	264.52	617.22	4.31105	1.41811	3.30896	2.10804	0.503969	1.72638	0.07	0.079	P	Thioredoxin reductase|Phosphate-binding protein PstS
AWC34_RS05690	4698.94	5692.14	5533.07	3726.28	1.21137	1.17751	0.793004	0.276636	0.235745	-0.334599	0.712	0.81	S	S1 RNA-binding protein|Conserved virulence factor B
AWC34_RS05695	9413.29	18453.77	21445.14	6699.70	1.9604	2.27818	0.711728	0.971145	1.18788	-0.490603	0.283	0.402	R	ABC transporter ATP-binding protein|Uncharacterized ABC transporter ATP-binding protein YbiT
AWC34_RS05700	1134.59	591.48	237.91	1648.55	0.521316	0.209688	1.45299	-0.93977	-2.25368	0.539027	0.375	0.419	R	Aldo/keto reductase|2,5-diketo-D-gluconic acid reductase A
AWC34_RS05705	3193.72	1442.14	881.22	2627.46	0.451555	0.275923	0.822696	-1.14703	-1.85766	-0.281569	0.268	0.325	E	Aspartate kinase|Aspartokinase 2
AWC34_RS05710	3856.31	4479.28	3390.28	4063.72	1.16155	0.879151	1.05378	0.216046	-0.185817	0.07558	0.762	0.851	E	Aspartate-semialdehyde dehydrogenase|Aspartate-semialdehyde dehydrogenase {ECO:0000255|HAMAP-Rule:MF_02121}
AWC34_RS05715	6060.61	6722.24	6091.85	7139.36	1.10917	1.00515	1.17799	0.149479	0.00741741	0.236332	0.818	0.897	E	4-hydroxy-tetrahydrodipicolinate synthase|4-hydroxy-tetrahydrodipicolinate synthase {ECO:0000255|HAMAP-Rule:MF_00418}
AWC34_RS05720	5857.05	6433.15	7181.25	9384.83	1.09836	1.22609	1.60231	0.135351	0.294061	0.680156	0.83	0.906	E	4-hydroxy-tetrahydrodipicolinate reductase|4-hydroxy-tetrahydrodipicolinate reductase {ECO:0000255|HAMAP-Rule:MF_00102}
AWC34_RS05725	6626.69	7071.15	7613.25	4348.75	1.06707	1.14888	0.656248	0.0936564	0.200224	-0.607688	0.866	0.935	E	2,3,4,5-tetrahydropyridine-2,6-dicarboxylateN-acetyltransferase|2,3,4,5-tetrahydropyridine-2,6-dicarboxylate N-acetyltransferase {ECO:0000255|HAMAP-Rule:MF_01691}
AWC34_RS05730	1201.09	418.69	403.83	2676.60	0.348592	0.33622	2.22848	-1.52039	-1.57252	1.15606	0.17	0.197	E	Amidohydrolase|Uncharacterized hydrolase SE_1078
AWC34_RS05735	2282.16	1121.48	1100.35	4399.85	0.491412	0.482153	1.92793	-1.025	-1.05244	0.947054	0.322	0.378	M	Alanine racemase|Alanine racemase 2 {ECO:0000255|HAMAP-Rule:MF_01201}
AWC34_RS05740	7066.25	7170.83	5590.98	7025.35	1.0148	0.791223	0.994212	0.0211953	-0.337844	-0.00837469	0.93	0.985	E	Diaminopimelate decarboxylase|Diaminopimelate decarboxylase {ECO:0000255|HAMAP-Rule:MF_02120}
AWC34_RS05745	100796.86	128041.60	142224.11	405441.10	1.27029	1.411	4.02236	0.345162	0.496715	2.00804	0.655	0.764	K	Cold-shock protein|Cold shock-like protein CspLA
AWC34_RS05750	166.26	43.20	139.31	321.06	0.259834	0.837904	1.93107	-1.94434	-0.255142	0.949402	0.192	0.118	S	DUF1033 domain-containing protein
AWC34_RS05755	1170.27	922.11	727.83	4099.10	0.787946	0.621933	3.5027	-0.343831	-0.685168	1.80847	0.762	0.766	C	Acylphosphatase|Acylphosphatase
AWC34_RS05760	1641.47	714.43	394.44	2902.66	0.435238	0.240297	1.76833	-1.20012	-2.05711	0.822387	0.257	0.305	S	5-bromo-4-chloroindolyl phosphate hydrolysis protein|Protein XpaC
AWC34_RS05765	11667.87	7742.38	8848.21	32246.37	0.663564	0.75834	2.76369	-0.591692	-0.399084	1.4666	0.559	0.608	P	Toxic anion resistance protein|TelA-like protein SSP1345
AWC34_RS05770	581.49	855.65	8189.25	355.13	1.47148	14.0832	0.610724	0.557266	3.81591	-0.711407	0.531	0.631	P	BCCT family transporter|Glycine betaine transporter BetL
AWC34_RS05775	7217.10	5251.86	16245.46	6844.51	0.727697	2.25097	0.948374	-0.458591	1.17055	-0.076472	0.66	0.691	E	Branched-chain amino acid transport system II carrier protein|Putative branched-chain amino acid carrier protein SAUSA300_1300
AWC34_RS05780	2311.35	2503.81	4830.28	2523.28	1.08327	2.08981	1.09169	0.115389	1.06337	0.126565	0.849	0.921	P	VWA domain-containing protein|Uncharacterized protein YojO
AWC34_RS05785	795.59	1199.57	1178.61	1020.84	1.50777	1.48143	1.28312	0.59242	0.566989	0.35966	0.501	0.609	R	MoxR family ATPase|Uncharacterized protein SE_1092
AWC34_RS05790	529.58	794.17	386.61	423.93	1.49962	0.730031	0.800502	0.584599	-0.45397	-0.321023	0.516	0.614	S	Hypothetical protein|Uncharacterized protein YozC
AWC34_RS05795	2217.28	2093.43	843.66	1812.36	0.944143	0.380493	0.81738	-0.0829223	-1.39406	-0.290921	0.978	0.943	E	Hypothetical protein
AWC34_RS05800	1386.00	187.74	76.70	222.78	0.135455	0.0553391	0.160736	-2.88412	-4.17556	-2.63724	0.026	0.02		Mid2-like cell wall stress sensor domain protein
AWC34_RS05805	260.33	84.73	48.52	99.59	0.325472	0.186379	0.382553	-1.6194	-2.42369	-1.38627	0.217	0.176	R	ABC transporter ATP-binding protein|Multidrug resistance-like ATP-binding protein MdlA
AWC34_RS05810	1646.33	1462.08	1042.44	1203.00	0.888084	0.63319	0.730716	-0.171231	-0.659289	-0.452617	0.903	0.882	H	Dihydrofolate reductase|Uncharacterized protein YyaP
AWC34_RS05815	1052.68	1362.39	1494.79	764.00	1.29421	1.41999	0.725767	0.372073	0.505876	-0.462422	0.648	0.748	R	Gfo/Idh/MocA family oxidoreductase|Uncharacterized oxidoreductase YulF
AWC34_RS05820	900.21	1791.05	1627.83	1137.48	1.98959	1.80828	1.26357	0.992472	0.854617	0.337508	0.29	0.393	R	Gfo/Idh/MocA family oxidoreductase|Inositol 2-dehydrogenase {ECO:0000255|HAMAP-Rule:MF_01671}
AWC34_RS05825	239.25	511.73	277.04	248.99	2.13889	1.15795	1.04071	1.09686	0.211575	0.0575689	0.288	0.349	G	Sugar phosphate isomerase/epimerase
AWC34_RS05830	366.57	993.55	297.39	418.04	2.7104	0.811278	1.14041	1.4385	-0.301733	0.189552	0.165	0.222	G	Sugar phosphate isomerase/epimerase
AWC34_RS05835	632.58	431.98	485.22	697.16	0.682886	0.767049	1.10209	-0.550283	-0.382609	0.140242	0.621	0.636	K	AraC family transcriptional regulator|Uncharacterized HTH-type transcriptional regulator YdeC
AWC34_RS05840	296.02	98.03	252.00	158.57	0.33116	0.851294	0.535673	-1.5944	-0.232271	-0.900575	0.214	0.185	K	XRE family transcriptional regulator|Uncharacterized HTH-type transcriptional regulator YdcN
AWC34_RS05845	81849.45	155859.33	89250.66	43957.91	1.90422	1.09042	0.537058	0.9292	0.12489	-0.89685	0.299	0.422	C	Dihydrolipoyllysine-residue succinyltransferase|Dihydrolipoyllysine-residue succinyltransferase component of 2-oxoglutarate dehydrogenase complex
AWC34_RS05850	89431.50	139440.84	66608.12	36555.15	1.55919	0.744795	0.40875	0.640798	-0.425085	-1.29071	0.449	0.578	C	2-oxoglutarate dehydrogenase E1 component|Probable 2-oxoglutarate dehydrogenase E1 component DHKTD1, mitochondrial
AWC34_RS05855	2165.37	3429.24	1704.53	1837.91	1.58367	0.787177	0.848774	0.663275	-0.34524	-0.236547	0.443	0.566	T	Sensor histidine kinase|Signal transduction histidine-protein kinase ArlS
AWC34_RS05860	892.91	596.46	565.05	1556.82	0.667996	0.632819	1.74354	-0.582089	-0.660136	0.802015	0.591	0.616	T	DNA-binding response regulator|Response regulator ArlR
AWC34_RS05865	3329.16	4868.06	8434.99	1414.64	1.46225	2.53367	0.424924	0.548189	1.34123	-1.23472	0.513	0.635	SI	PAP2 family protein
AWC34_RS05870	5222.03	6845.19	4982.11	2544.25	1.31083	0.954056	0.487215	0.39048	-0.0678539	-1.03737	0.623	0.735	M	Undecaprenyldiphospho-muramoylpentapeptidebeta-N-acetylglucosaminyltransferase|UDP-N-acetylglucosamine--N-acetylmuramyl-(pentapeptide) pyrophosphoryl-undecaprenol N-acetylglucosamine transferase {ECO:0000255|HAMAP-Rule:MF_00033}
AWC34_RS05875	1072.14	1153.05	1529.22	1311.77	1.07547	1.42632	1.22351	0.104962	0.512303	0.291021	0.862	0.928	R	N-acetyltransferase
AWC34_RS05880	1218.93	1385.65	978.27	1233.79	1.13678	0.802565	1.01219	0.184948	-0.317311	0.0174816	0.794	0.873	M	PDZ domain-containing protein|Probable CtpA-like serine protease
AWC34_RS05885	5102.82	4225.08	630.79	4432.61	0.827989	0.123616	0.868659	-0.272316	-3.01606	-0.203138	0.813	0.813	S	YozE family protein|UPF0346 protein LSEI_1394 {ECO:0000255|HAMAP-Rule:MF_01538}
AWC34_RS05890	11502.43	14163.89	7912.21	13704.09	1.23138	0.687873	1.19141	0.300279	-0.539786	0.252668	0.691	0.794	G	PTS glucose transporter subunit IIA|Glucose-specific phosphotransferase enzyme IIA component
AWC34_RS05895	5280.43	6449.76	4615.85	8544.82	1.22145	0.874143	1.61821	0.28859	-0.194059	0.694395	0.702	0.802	O	Peptide-methionine (R)-S-oxide reductase|Peptide methionine sulfoxide reductase MsrB {ECO:0000255|HAMAP-Rule:MF_01400}
AWC34_RS05900	5822.99	6504.59	2341.58	8694.87	1.11705	0.402127	1.4932	0.159698	-1.31428	0.578404	0.809	0.89	O	Peptide-methionine (S)-S-oxide reductase|Peptide methionine sulfoxide reductase MsrA 1
AWC34_RS05905	2570.06	3789.78	630.79	2721.16	1.47459	0.245438	1.05879	0.560312	-2.02657	0.0824197	0.506	0.627	S	DegV family protein|DegV domain-containing protein MW1315
AWC34_RS05910	3552.18	7235.63	2715.66	10211.72	2.03695	0.764505	2.87478	1.02641	-0.387402	1.52345	0.264	0.377	H	Dihydrofolate reductase|Dihydrofolate reductase
AWC34_RS05915	2999.08	5728.69	1845.40	3842.25	1.91015	0.615322	1.28114	0.933685	-0.700586	0.357431	0.302	0.42	F	Thymidylate synthase|Thymidylate synthase {ECO:0000255|HAMAP-Rule:MF_00008}
AWC34_RS05920	2106.17	3075.35	2131.84	1355.67	1.46016	1.01219	0.643666	0.546129	0.0174773	-0.635616	0.517	0.636	S	BrxA/BrxB family bacilliredoxin|UPF0403 protein SERP1006
AWC34_RS05925	5172.56	9761.04	9417.96	7189.81	1.88708	1.82075	1.38999	0.916156	0.864536	0.475075	0.308	0.429	C	Virulence factor|Conserved virulence factor C
AWC34_RS05930	448.48	628.03	630.79	919.28	1.40035	1.40651	2.04977	0.48579	0.492116	1.03546	0.586	0.675	O	Hypothetical protein|Conserved virulence factor C
AWC34_RS05935	189.77	189.41	142.44	238.50	0.998103	0.750593	1.25678	-0.00273944	-0.413898	0.329737	0.961	1	S	Zinc-finger domain-containing protein|Uncharacterized protein YpeQ
AWC34_RS05940	953.74	465.21	6404.90	1393.01	0.487774	6.71556	1.46058	-1.03571	2.74751	0.546538	0.336	0.375	S	Membrane protein|Uncharacterized protein YpdP
AWC34_RS05945	1170.27	1463.74	879.66	427.86	1.25077	0.751673	0.365608	0.322818	-0.411824	-1.45163	0.684	0.78	R	Serine hydrolase family protein|Putative hydrolase YdeN
AWC34_RS05950	995.91	1144.74	2213.23	975.63	1.14944	2.22232	0.979637	0.200933	1.15207	-0.0296813	0.783	0.863	L	Ribonuclease H|Cell wall enzyme EbsB
AWC34_RS05955	3296.72	7989.93	7365.95	2092.80	2.4236	2.23433	0.634813	1.27715	1.15984	-0.655597	0.182	0.274	L	5'-3' exonuclease|5'-3' exonuclease
AWC34_RS05960	4468.61	12206.70	4057.06	2684.47	2.73165	0.907902	0.600739	1.44978	-0.139391	-0.735189	0.14	0.216	R	GTP-binding protein|Uncharacterized protein YpbR
AWC34_RS05965	2910.68	4886.34	2717.23	5871.49	1.67876	0.933538	2.01722	0.747398	-0.0992196	1.01237	0.393	0.518	GM	NmrA family protein
AWC34_RS05970	4302.36	6718.92	14403.19	3735.45	1.56168	3.34774	0.868233	0.643101	1.74319	-0.203846	0.451	0.577	JR	EamA family transporter RarD|Uncharacterized transporter VC_0195
AWC34_RS05975	4579.72	5725.37	21864.62	6951.31	1.25016	4.77423	1.51785	0.32211	2.25527	0.602025	0.676	0.78	L	Class I SAM-dependent RNA methyltransferase|Putative RNA methyltransferase YpsC
AWC34_RS05980	567513.27	1054194.14	602891.57	511387.47	1.85757	1.06234	0.901102	0.893415	0.0872444	-0.150237	0.315	0.44		RNase P RNA component class B
AWC34_RS05985	13106.59	3494.04	6098.11	13151.07	0.266587	0.465271	1.00339	-1.90732	-1.10386	0.0048878	0.084	0.108	D	Cell division regulator GpsB|Cell cycle protein GpsB {ECO:0000255|HAMAP-Rule:MF_02011}
AWC34_RS05990	15507.96	7054.53	6077.77	21560.92	0.454897	0.391913	1.39031	-1.13639	-1.35139	0.47541	0.264	0.328	S	DUF1273 domain-containing protein|UPF0398 protein SSP1297 {ECO:0000255|HAMAP-Rule:MF_01575}
AWC34_RS05995	4894.39	1538.51	324.00	1795.98	0.314342	0.0661982	0.366947	-1.6696	-3.91706	-1.44636	0.123	0.157		DUF1798 domain-containing protein
AWC34_RS06000	8650.14	6433.15	6764.90	6569.97	0.743705	0.782057	0.759522	-0.427198	-0.354655	-0.396837	0.684	0.711	R	Holliday junction resolvase RecU|Holliday junction resolvase RecU {ECO:0000255|HAMAP-Rule:MF_00130}
AWC34_RS06005	65441.28	124231.89	142665.51	52171.84	1.89837	2.18005	0.797231	0.924763	1.12436	-0.32693	0.301	0.424	M	Penicillin-binding protein|Penicillin-binding protein 1A
AWC34_RS06010	468.76	304.05	698.09	129.74	0.648626	1.48923	0.276773	-0.624541	0.574564	-1.85323	0.584	0.592		Hypothetical protein
AWC34_RS06015	2206.73	1918.98	4711.33	3355.42	0.869603	2.13498	1.52054	-0.20157	1.09422	0.604583	0.876	0.861	L	Endonuclease III|Endonuclease III {ECO:0000255|HAMAP-Rule:MF_00942}
AWC34_RS06020	1386.00	1008.50	576.00	872.76	0.727633	0.415584	0.629697	-0.458716	-1.26679	-0.66727	0.671	0.692	L	DnaD domain protein|DNA replication protein DnaD
AWC34_RS06025	26479.18	22095.67	19709.31	24394.78	0.834454	0.744332	0.921282	-0.261095	-0.425981	-0.118286	0.821	0.82	J	Asparagine--tRNA ligase|Asparagine--tRNA ligase {ECO:0000255|HAMAP-Rule:MF_00534}
AWC34_RS06030	4748.41	5226.93	3905.23	4433.27	1.10077	0.822429	0.933633	0.138519	-0.282037	-0.0990733	0.827	0.904	L	ATP-dependent helicase|Probable ATP-dependent helicase DinG homolog
AWC34_RS06035	1777.71	2796.23	1684.18	1984.68	1.57294	0.947387	1.11643	0.653463	-0.0779737	0.158886	0.451	0.572	H	Biotin--[acetyl-CoA-carboxylase] ligase|Bifunctional ligase/repressor BirA {ECO:0000255|HAMAP-Rule:MF_00978}
AWC34_RS06040	1752.57	2890.93	2000.36	3644.38	1.64954	1.14139	2.07945	0.722062	0.190788	1.0562	0.411	0.532	J	CCA tRNA nucleotidyltransferase|CCA-adding enzyme {ECO:0000255|HAMAP-Rule:MF_01263}
AWC34_RS06045	1215.69	732.70	881.22	2336.54	0.602703	0.724872	1.92199	-0.730481	-0.464201	0.942598	0.488	0.529	M	N-acetyl-alpha-D-glucosaminyl L-malate synthase BshA|Uncharacterized glycosyltransferase YpjH
AWC34_RS06050	339.00	98.03	339.65	1415.95	0.289174	1.00192	4.17684	-1.78999	0.00276358	2.06241	0.163	0.138	R	Hypothetical protein|Uncharacterized protein YpjD
AWC34_RS06055	32143.21	15503.03	31284.14	17262.63	0.482311	0.973274	0.537054	-1.05196	-0.0390826	-0.896862	0.297	0.365	R	Zinc metallopeptidase|Putative membrane protease YugP
AWC34_RS06060	4754.90	3201.62	6079.33	1900.16	0.673331	1.27854	0.399621	-0.570613	0.354497	-1.32329	0.578	0.621	S	DUF1405 domain-containing protein|Uncharacterized protein YpjA
AWC34_RS06065	3752.50	4389.56	4110.28	972.36	1.16977	1.09534	0.259123	0.226224	0.131385	-1.94829	0.754	0.844	S	IDEAL domain-containing protein|UPF0302 protein SERP1032 {ECO:0000255|HAMAP-Rule:MF_00760}
AWC34_RS06070	13348.26	11625.19	16743.21	7485.32	0.870914	1.25434	0.560771	-0.199397	0.326924	-0.834516	0.875	0.862	R	Tetratricopeptide repeat protein|TPR repeat-containing protein YpiA
AWC34_RS06075	11448.90	17021.59	21850.53	4777.26	1.48674	1.90853	0.417268	0.572157	0.932459	-1.26095	0.493	0.62	E	3-phosphoshikimate 1-carboxyvinyltransferase|3-phosphoshikimate 1-carboxyvinyltransferase {ECO:0000255|HAMAP-Rule:MF_00210}
AWC34_RS06080	2940.69	4640.44	4085.24	1113.89	1.57801	1.38921	0.378785	0.658107	0.474266	-1.40055	0.444	0.569	E	3-dehydroquinate synthase|3-dehydroquinate synthase {ECO:0000255|HAMAP-Rule:MF_00110}
AWC34_RS06085	2849.86	4421.13	5337.42	1860.85	1.55135	1.87287	0.652962	0.633524	0.905251	-0.614929	0.459	0.583	E	Chorismate synthase|Chorismate synthase {ECO:0000255|HAMAP-Rule:MF_00300}
AWC34_RS06090	7769.39	3636.92	1630.96	10393.88	0.468109	0.209921	1.3378	-1.09508	-2.25208	0.419861	0.282	0.346	F	Nucleoside-diphosphate kinase|Nucleoside diphosphate kinase {ECO:0000255|HAMAP-Rule:MF_00451}
AWC34_RS06095	2888.79	4045.64	1950.27	3133.95	1.40046	0.675117	1.08487	0.485903	-0.566791	0.117517	0.556	0.673	H	Heptaprenyl diphosphate synthase subunit II|Geranylgeranyl diphosphate synthase
AWC34_RS06100	3560.29	3957.58	2490.27	2425.00	1.11159	0.699457	0.681124	0.152624	-0.515693	-0.55401	0.816	0.895	H	Demethylmenaquinone methyltransferase|Demethylmenaquinone methyltransferase {ECO:0000255|HAMAP-Rule:MF_01813}
AWC34_RS06105	1832.05	1548.48	1139.48	1782.22	0.845217	0.62197	0.972801	-0.242606	-0.685083	-0.0397834	0.841	0.834		Hypothetical protein
AWC34_RS06110	182988.56	598239.69	297484.98	182423.24	3.26927	1.6257	0.996911	1.70897	0.701063	-0.00446392	0.093	0.147	L	HU family DNA-binding protein|DNA-binding protein HU-1
AWC34_RS06115	7991.60	12730.06	25350.37	7783.45	1.59293	3.17213	0.973954	0.671683	1.66545	-0.0380746	0.432	0.561	C	NAD(P)H-dependent glycerol-3-phosphate dehydrogenase|Glycerol-3-phosphate dehydrogenase [NAD(P)+] {ECO:0000255|HAMAP-Rule:MF_00394}
AWC34_RS06120	6266.60	12068.80	17308.25	11639.46	1.92589	2.76198	1.85738	0.945527	1.46571	0.893269	0.294	0.414	R	Ribosome biogenesis GTPase Der|GTPase Der {ECO:0000255|HAMAP-Rule:MF_00195}
AWC34_RS06125	65189.87	94028.32	54335.20	59825.56	1.44238	0.833491	0.917713	0.528448	-0.262761	-0.123886	0.521	0.646	J	30S ribosomal protein S1|30S ribosomal protein S1
AWC34_RS06130	1587.94	2065.19	2330.62	4290.43	1.30055	1.4677	2.70188	0.379118	0.553557	1.43397	0.638	0.743	EF	(d)CMP kinase|Cytidylate kinase {ECO:0000255|HAMAP-Rule:MF_00238}
AWC34_RS06135	5383.42	4803.26	2973.93	2790.61	0.892232	0.552424	0.518371	-0.164509	-0.856152	-0.947942	0.906	0.886	E	Asparaginase|L-asparaginase
AWC34_RS06140	5987.62	5712.08	8738.65	7495.80	0.953982	1.45945	1.25188	-0.0679665	0.545428	0.3241	0.991	0.953	O	FAD-binding protein|Uncharacterized protein YpdA
AWC34_RS06145	52233.32	91268.64	19887.74	73760.28	1.74733	0.380748	1.41213	0.805149	-1.39309	0.497874	0.357	0.486	M	LysM peptidoglycan-binding domain-containing protein|Probable elastin-binding protein EbpS
AWC34_RS06150	613.93	385.46	530.61	828.21	0.627857	0.864284	1.34903	-0.671493	-0.210422	0.431922	0.544	0.564	L	ATP-dependent DNA helicase RecQ|Probable Werner syndrome ATP-dependent helicase homolog 1
AWC34_RS06155	321.16	182.76	169.04	393.14	0.569062	0.526342	1.22413	-0.813342	-0.925928	0.291751	0.495	0.491	S	Hypothetical protein
AWC34_RS06160	2927.71	2608.48	11529.44	2708.71	0.890963	3.93804	0.925198	-0.166563	1.97748	-0.112167	0.905	0.885	C	Ferredoxin|Ferredoxin
AWC34_RS06165	854.79	315.68	773.22	249.64	0.369307	0.904573	0.292048	-1.43711	-0.144691	-1.77572	0.2	0.222	S	ECF transporter S component|Riboflavin transporter RibU
AWC34_RS06170	3889.56	4613.86	5245.07	2014.17	1.18622	1.3485	0.51784	0.246367	0.431355	-0.949422	0.737	0.831	T	HAMP domain-containing protein|Sensor protein SrrB
AWC34_RS06175	7555.28	8189.31	6849.42	8387.57	1.08392	0.906574	1.11016	0.116257	-0.141503	0.150768	0.846	0.92	T	DNA-binding response regulator|Transcriptional regulatory protein SrrA
AWC34_RS06180	2214.03	2638.39	1820.36	5577.30	1.19167	0.822193	2.51907	0.252983	-0.282451	1.33289	0.734	0.826	J	rRNA pseudouridine synthase|Ribosomal large subunit pseudouridine synthase B
AWC34_RS06185	763.96	496.77	469.57	818.38	0.650257	0.614653	1.07123	-0.620919	-0.702157	0.0992738	0.569	0.593	K	SMC-Scp complex subunit ScpB|Segregation and condensation protein B {ECO:0000255|HAMAP-Rule:MF_01804}
AWC34_RS06190	1091.61	403.73	514.96	596.91	0.369848	0.471744	0.546816	-1.43499	-1.08393	-0.870872	0.194	0.222	S	Segregation protein A|Segregation and condensation protein A {ECO:0000255|HAMAP-Rule:MF_01805}
AWC34_RS06195	244.11	96.36	183.13	285.68	0.39474	0.750195	1.17029	-1.34103	-0.414663	0.226869	0.299	0.262	S	DUF309 domain-containing protein|Uncharacterized protein YpuF
AWC34_RS06200	5175.81	2354.28	10559.00	4362.51	0.454862	2.04007	0.842865	-1.1365	1.02862	-0.246626	0.268	0.329	L	Site-specific tyrosine recombinase XerD|Tyrosine recombinase XerD {ECO:0000255|HAMAP-Rule:MF_01807}
AWC34_RS06205	1750.14	1548.48	9064.21	1852.33	0.884775	5.17913	1.05839	-0.176618	2.37271	0.0818708	0.898	0.879	K	Transcriptional repressor|Ferric uptake regulation protein
AWC34_RS06210	292.77	250.88	187.83	282.40	0.856918	0.641562	0.96458	-0.22277	-0.64034	-0.0520276	0.877	0.852	L	NUDIX hydrolase|Methanol dehydrogenase activator {ECO:0000303|PubMed:12089158}
AWC34_RS06215	3910.65	5889.85	2008.18	4488.31	1.50611	0.513516	1.14771	0.590822	-0.96152	0.198764	0.484	0.609	C	Aldo/keto reductase|Uncharacterized oxidoreductase YqkF
AWC34_RS06220	943.19	807.47	705.92	904.21	0.856105	0.748439	0.958672	-0.22414	-0.418044	-0.0608905	0.861	0.847	R	KR domain-containing protein|Uncharacterized oxidoreductase YqjQ
AWC34_RS06225	2689.28	7875.29	6462.81	2894.80	2.9284	2.40317	1.07642	1.55011	1.26494	0.106244	0.121	0.187	E	Pyrroline-5-carboxylate reductase|Pyrroline-5-carboxylate reductase {ECO:0000255|HAMAP-Rule:MF_01925}
AWC34_RS06230	1329.23	628.03	569.74	1074.57	0.472477	0.428624	0.808415	-1.08169	-1.22222	-0.306831	0.307	0.353	R	Ribonuclease Z|Ribonuclease Z {ECO:0000255|HAMAP-Rule:MF_01818}
AWC34_RS06235	24048.61	21253.32	13331.02	21742.42	0.883765	0.554336	0.904103	-0.178265	-0.851166	-0.145441	0.893	0.877	G	Glucose-6-phosphate dehydrogenase|Glucose-6-phosphate 1-dehydrogenase {ECO:0000255|HAMAP-Rule:MF_00966}
AWC34_RS06240	3773.59	3384.38	5977.59	2487.90	0.896859	1.58406	0.659293	-0.157046	0.663626	-0.601009	0.913	0.892	K	AraC family transcriptional regulator|Multiple antibiotic resistance protein MarA
AWC34_RS06245	16471.43	26079.84	19538.70	17313.73	1.58334	1.18622	1.05114	0.662969	0.246369	0.0719508	0.436	0.565	G	Alpha-glucosidase|Trehalose synthase
AWC34_RS06250	5239.07	3793.10	8627.52	9308.16	0.724003	1.64677	1.77668	-0.465933	0.719635	0.829185	0.655	0.686		LacI family transcriptional regulator
AWC34_RS06255	23557.14	40576.03	32185.71	16209.68	1.72245	1.36628	0.688101	0.784463	0.450256	-0.539309	0.368	0.497	G	Phosphogluconate dehydrogenase (NADP(+)-dependent, decarboxylating)|6-phosphogluconate dehydrogenase, NAD(+)-dependent, decarboxylating
AWC34_RS06260	277.36	59.81	457.05	258.16	0.21564	1.64786	0.930776	-2.2133	0.720592	-0.103494	0.112	0.072	E	Hypothetical protein|Uncharacterized protein YqjE
AWC34_RS06265	3247.25	2907.54	2180.36	5859.70	0.895385	0.671448	1.80451	-0.159419	-0.574652	0.851608	0.911	0.89	S	Aromatic acid exporter family protein|Uncharacterized protein YqjA
AWC34_RS06270	7899.15	5815.09	4783.33	39689.76	0.736167	0.60555	5.02456	-0.441896	-0.723682	2.329	0.672	0.701	S	BrxA/BrxB family bacilliredoxin|UPF0403 protein SSP1241
AWC34_RS06275	23454.15	31089.12	35773.20	14572.92	1.32553	1.52524	0.621337	0.406567	0.609036	-0.686553	0.608	0.724	C	2-oxo acid dehydrogenase subunit E2|Lipoamide acyltransferase component of branched-chain alpha-keto acid dehydrogenase complex, mitochondrial
AWC34_RS06280	15338.46	15105.94	16134.33	14084.12	0.984841	1.05189	0.918223	-0.0220377	0.07298	-0.123084	0.968	0.985	C	Alpha-ketoacid dehydrogenase subunit beta|2-oxoisovalerate dehydrogenase subunit beta
AWC34_RS06285	9689.84	7046.23	6638.12	13074.41	0.727177	0.68506	1.34929	-0.459621	-0.545698	0.432201	0.658	0.69	C	Thiamine pyrophosphate-dependent dehydrogenase E1 component subunit alpha|2-oxoisovalerate dehydrogenase subunit alpha
AWC34_RS06290	12244.49	6238.76	5482.98	11075.31	0.509516	0.447792	0.904514	-0.972801	-1.1591	-0.144786	0.335	0.401	C	Dihydrolipoyl dehydrogenase|Mercuric reductase
AWC34_RS06295	11189.38	5884.87	2598.27	6196.49	0.525934	0.232209	0.553783	-0.927048	-2.10651	-0.852607	0.357	0.424	C	Butyrate kinase|Probable butyrate kinase {ECO:0000255|HAMAP-Rule:MF_00542}
AWC34_RS06300	2160.51	1432.17	447.65	1499.16	0.662885	0.207196	0.693892	-0.593169	-2.27093	-0.527218	0.568	0.608	C	Phosphate butyryltransferase|Probable phosphate butyryltransferase
AWC34_RS06305	5581.31	3592.06	1486.96	4294.36	0.643587	0.266418	0.769418	-0.635792	-1.90824	-0.378161	0.531	0.582	L	DNA repair protein RecN|DNA repair protein RecN
AWC34_RS06310	1817.45	993.55	483.65	1229.86	0.546673	0.266115	0.676695	-0.871251	-1.90988	-0.563422	0.4	0.453	K	Arginine repressor|Arginine repressor {ECO:0000255|HAMAP-Rule:MF_00173}
AWC34_RS06315	7747.49	5153.83	7442.64	5662.48	0.665226	0.960652	0.730879	-0.588084	-0.0579145	-0.452295	0.563	0.61	H	Polyprenyl synthetase family protein|Geranylgeranyl diphosphate synthase
AWC34_RS06320	1486.56	1256.06	565.05	2611.74	0.844944	0.380106	1.7569	-0.243072	-1.39553	0.813034	0.842	0.834	L	Exodeoxyribonuclease VII small subunit|Exodeoxyribonuclease 7 small subunit {ECO:0000255|HAMAP-Rule:MF_00337}
AWC34_RS06325	7562.58	6466.38	4532.89	12215.41	0.855049	0.599384	1.61524	-0.22592	-0.738447	0.691752	0.852	0.844	L	Exodeoxyribonuclease VII large subunit|Exodeoxyribonuclease 7 large subunit {ECO:0000255|HAMAP-Rule:MF_00378}
AWC34_RS06330	803.70	676.21	211.31	440.97	0.841371	0.262921	0.548675	-0.249186	-1.9273	-0.865977	0.842	0.832	K	Transcription antitermination factor NusB|N utilization substance protein B homolog {ECO:0000255|HAMAP-Rule:MF_00073}
AWC34_RS06335	1754.19	2746.38	792.00	1354.36	1.56561	0.45149	0.772071	0.646726	-1.14723	-0.373194	0.455	0.576	S	Asp23/Gls24 family envelope stress response protein|Uncharacterized protein YqhY
AWC34_RS06340	5912.20	9775.99	4828.72	6169.62	1.65353	0.816738	1.04354	0.725548	-0.292054	0.0614866	0.402	0.53	I	Acetyl-CoA carboxylase biotin carboxylase subunit|Biotin carboxylase 1
AWC34_RS06345	3027.47	2252.93	1718.62	9497.52	0.744163	0.567675	3.13711	-0.42631	-0.816862	1.64944	0.688	0.712	S	Acetyl-CoA carboxylase biotin carboxyl carrier protein|Biotin carboxyl carrier protein of acetyl-CoA carboxylase
AWC34_RS06350	18528.94	17028.24	16247.03	34402.73	0.919008	0.876846	1.8567	-0.121851	-0.189604	0.892743	0.943	0.916	J	Elongation factor P|Elongation factor P 2 {ECO:0000255|HAMAP-Rule:MF_00141}
AWC34_RS06355	2736.32	2826.13	1350.79	1998.44	1.03282	0.493652	0.730339	0.0465909	-1.01843	-0.453363	0.908	0.968	E	Aminopeptidase P family protein|Aminopeptidase YpdF
AWC34_RS06360	609.06	101.35	76.70	648.02	0.166404	0.125932	1.06397	-2.58724	-2.98929	0.089454	0.05	0.036		Hypothetical protein
AWC34_RS06365	220.59	96.36	20.35	218.85	0.436829	0.0922526	0.992112	-1.19486	-3.43827	-0.011425	0.357	0.316		Membrane protein
AWC34_RS06370	1321.93	1307.56	1231.83	748.27	0.98913	0.931842	0.566044	-0.0157686	-0.101843	-0.821015	0.964	0.99	H	Lipoate--protein ligase family protein|Octanoyltransferase LipM {ECO:0000255|HAMAP-Rule:MF_02118}
AWC34_RS06375	4237.48	1350.76	3593.76	4808.72	0.318765	0.848089	1.13481	-1.64944	-0.237712	0.182446	0.127	0.162	P	Rhodanese-like domain-containing protein|Uncharacterized protein YqhL
AWC34_RS06380	13448.02	45859.45	14678.67	5311.28	3.41013	1.09151	0.394949	1.76983	0.126327	-1.34026	0.085	0.134	E	Glycine dehydrogenase subunit 2|Probable glycine dehydrogenase (decarboxylating) subunit 2 {ECO:0000255|HAMAP-Rule:MF_00713}
AWC34_RS06385	11700.31	44257.81	10508.92	5806.63	3.78262	0.898174	0.49628	1.91939	-0.154932	-1.01077	0.068	0.106	E	Aminomethyl-transferring glycine dehydrogenase|Probable glycine dehydrogenase (decarboxylating) subunit 1 {ECO:0000255|HAMAP-Rule:MF_00712}
AWC34_RS06390	5440.19	15152.46	5226.28	3341.66	2.78528	0.96068	0.614254	1.47782	-0.0578726	-0.703092	0.134	0.207	E	Glycine cleavage system protein T|Aminomethyltransferase {ECO:0000255|HAMAP-Rule:MF_00259}
AWC34_RS06395	718.55	312.35	358.44	383.96	0.434695	0.498838	0.534354	-1.20193	-1.00336	-0.904133	0.28	0.305	E	Shikimate kinase|Shikimate kinase {ECO:0000255|HAMAP-Rule:MF_00109}
AWC34_RS06400	2.43	0.00	1.57	1.97	0	0.646091	0.8107	-	-0.630192	-0.302761	0.664	0.564		Hypothetical protein
AWC34_RS06405	48.66	8.31	1.57	30.14	0.170777	0.0322647	0.6194	-2.54982	-4.9539	-0.691057	0.278	0.08	U	Competence protein
AWC34_RS06410	12.98	1.66	3.13	5.24	0.127889	0.24114	0.403698	-2.96704	-2.05206	-1.30865	0.516	0.178		Hypothetical protein
AWC34_RS06415	3.24	1.66	7.83	4.59	0.512346	2.41667	1.41667	-0.964811	1.27302	0.5025	0.881	1	U	Competence protein
AWC34_RS06420	11.35	6.65	3.13	10.48	0.585903	0.275771	0.923348	-0.771266	-1.85846	-0.115054	0.827	0.692	U	Prepilin-type N-terminal cleavage/methylation domain-containing protein|ComG operon protein 3 homolog
AWC34_RS06425	113.54	14.95	34.43	91.08	0.131672	0.303241	0.802184	-2.92498	-1.72146	-0.317994	0.114	0.026	U	Type II secretion system F family protein|Type II secretion system protein F
AWC34_RS06430	158.96	29.91	82.96	192.64	0.188161	0.521892	1.21188	-2.40996	-0.938176	0.277244	0.13	0.056	U	Competence protein ComGA|ComG operon protein 1
AWC34_RS06435	5290.16	3307.95	2847.14	2117.04	0.625302	0.538195	0.400184	-0.677374	-0.893798	-1.32126	0.504	0.558	R	MBL fold metallo-hydrolase|Probable metallo-hydrolase YqgX
AWC34_RS06440	3422.42	2551.99	715.31	2993.74	0.745668	0.209007	0.874744	-0.423394	-2.25838	-0.193068	0.69	0.713	S	Hypothetical protein|UPF0045 protein in glkA 3'region
AWC34_RS06445	6272.28	4492.57	2457.40	4193.46	0.716258	0.391787	0.66857	-0.481449	-1.35186	-0.580849	0.642	0.676	G	Glucokinase|Glucokinase
AWC34_RS06450	15.41	9.97	9.39	1.97	0.646982	0.609345	0.127839	-0.628201	-0.71467	-2.9676	0.839	0.764	S	DUF910 domain-containing protein
AWC34_RS06455	1819.89	2043.59	993.92	1277.69	1.12292	0.546143	0.70207	0.167255	-0.87265	-0.510313	0.806	0.885	R	Rhomboid family intramembrane serine protease|Rhomboid protease GluP
AWC34_RS06460	687.73	345.58	184.70	528.11	0.502494	0.268565	0.767903	-0.992823	-1.89666	-0.381004	0.367	0.395	H	5-formyltetrahydrofolate cyclo-ligase|Uncharacterized protein YqgN
AWC34_RS06465	30011.09	25388.68	47617.26	24820.68	0.845977	1.58666	0.82705	-0.24131	0.665989	-0.273953	0.838	0.834	J	50S ribosomal protein L33|50S ribosomal protein L33 1 {ECO:0000255|HAMAP-Rule:MF_00294}
AWC34_RS06470	10566.53	8127.83	6857.25	7577.05	0.769205	0.648959	0.71708	-0.37856	-0.6238	-0.479794	0.723	0.742	M	Penicillin-binding protein 2|Penicillin-binding protein H
AWC34_RS06475	78412.43	83012.88	36028.34	88909.80	1.05867	0.459472	1.13387	0.0822528	-1.12195	0.18126	0.875	0.943	P	Superoxide dismutase|Superoxide dismutase [Mn/Fe]
AWC34_RS06480	809.38	1060.01	1427.48	830.83	1.30966	1.76367	1.0265	0.389189	0.818581	0.0377361	0.64	0.737	K	Transcriptional repressor|Ferric uptake regulation protein
AWC34_RS06485	1277.33	1714.62	4382.63	1512.92	1.34235	3.43109	1.18444	0.424758	1.77867	0.244204	0.607	0.713	P	Metal ABC transporter permease|Probable metal transport system membrane protein TP_0036
AWC34_RS06490	893.72	1089.91	5210.63	587.74	1.21952	5.83027	0.657633	0.286314	2.54356	-0.604645	0.716	0.805	P	Metal ABC transporter ATP-binding protein|Pleiotropic drug resistance protein 6
AWC34_RS06495	8246.26	11985.73	9699.70	3888.78	1.45347	1.17625	0.471581	0.539506	0.2342	-1.08442	0.515	0.64	L	Deoxyribonuclease IV|Probable endonuclease 4 {ECO:0000255|HAMAP-Rule:MF_00152}
AWC34_RS06500	4920.34	6642.49	10425.96	3213.24	1.35001	2.11895	0.653052	0.432966	1.08335	-0.614729	0.591	0.707	L	ATP-dependent helicase|DEAD-box ATP-dependent RNA helicase CshB {ECO:0000255|HAMAP-Rule:MF_01494}
AWC34_RS06505	3995.80	2889.27	2939.49	5136.98	0.723077	0.735645	1.28559	-0.467779	-0.442919	0.362436	0.655	0.685	S	Nif3-like dinuclear metal center hexameric protein|Putative GTP cyclohydrolase 1 type 2
AWC34_RS06510	532.83	451.92	474.26	979.57	0.84815	0.890078	1.83843	-0.237608	-0.167997	0.878473	0.856	0.838	R	tRNA (adenine(22)-N(1))-methyltransferase TrmK|tRNA (adenine(22)-N(1))-methyltransferase
AWC34_RS06515	12879.50	15147.47	133075.38	17444.13	1.17609	10.3323	1.35441	0.234	3.3691	0.437665	0.745	0.839	K	RNA polymerase sigma factor RpoD|RNA polymerase sigma factor SigA {ECO:0000255|HAMAP-Rule:MF_00963}
AWC34_RS06520	4739.49	6463.06	9156.56	6936.24	1.36366	1.93197	1.4635	0.447486	0.950074	0.549422	0.581	0.698	L	DNA primase|DNA primase {ECO:0000255|HAMAP-Rule:MF_00974}
AWC34_RS06525	5380.99	9197.81	5005.59	8353.50	1.70932	0.930236	1.55241	0.773419	-0.104331	0.634509	0.377	0.503	S	Kinase/pyrophosphorylase|Putative pyruvate, phosphate dikinase regulatory protein 1 {ECO:0000255|HAMAP-Rule:MF_00921}
AWC34_RS06530	1300.85	1815.97	787.31	1908.68	1.39599	0.605227	1.46726	0.481286	-0.724451	0.553121	0.566	0.677	R	Transcriptional regulator|Transcriptional repressor CcpN
AWC34_RS06535	19656.23	46547.29	16135.90	16138.26	2.36807	0.820905	0.821025	1.24371	-0.284713	-0.284502	0.188	0.286	J	Glycine--tRNA ligase|Glycine--tRNA ligase {ECO:0000255|HAMAP-Rule:MF_00253}
AWC34_RS06540	3159.66	1739.54	2172.53	1334.70	0.550547	0.687583	0.422419	-0.861063	-0.540393	-1.24325	0.399	0.457	L	DNA repair protein RecO|DNA repair protein RecO {ECO:0000255|HAMAP-Rule:MF_00201}
AWC34_RS06545	8679.33	13640.54	14839.89	7425.04	1.57161	1.7098	0.855485	0.652245	0.773825	-0.225185	0.444	0.572	R	GTPase Era|GTPase Era {ECO:0000255|HAMAP-Rule:MF_00367}
AWC34_RS06550	4026.62	5941.36	6539.51	3146.40	1.47552	1.62407	0.7814	0.561224	0.699613	-0.355867	0.503	0.626	F	Cytidine deaminase|Cytidine deaminase
AWC34_RS06555	1421.68	1560.11	676.18	595.60	1.09737	0.47562	0.418941	0.134051	-1.07212	-1.25518	0.836	0.908	M	Diacylglycerol kinase|Undecaprenol kinase
AWC34_RS06560	3426.48	4520.82	3493.58	2171.42	1.31938	1.01958	0.633717	0.399857	0.0279789	-0.658088	0.617	0.729	R	rRNA maturation RNase YbeY|Endoribonuclease YbeY {ECO:0000255|HAMAP-Rule:MF_00009}
AWC34_RS06565	8550.38	9239.34	14517.46	5796.80	1.08058	1.69787	0.677958	0.111801	0.763729	-0.560732	0.85	0.923	T	PhoH family protein|PhoH-like protein
AWC34_RS06570	33261.58	59430.20	53324.06	35624.07	1.78675	1.60317	1.07103	0.83734	0.68093	0.0989957	0.342	0.469		Hypothetical protein
AWC34_RS06575	26659.22	54949.26	38817.56	28329.42	2.06117	1.45607	1.06265	1.04347	0.542075	0.0876665	0.254	0.369	S	UPF0365 family protein|UPF0365 protein SERP1140 {ECO:0000255|HAMAP-Rule:MF_01562}
AWC34_RS06580	8613.64	6479.67	5207.50	9382.20	0.752257	0.604564	1.08923	-0.410703	-0.726032	0.123303	0.697	0.721	O	Hypothetical protein|Uncharacterized protein YqeZ
AWC34_RS06585	7145.73	41444.97	56243.21	53769.29	5.79996	7.87088	7.52467	2.53604	2.97653	2.91163	0.028	0.037	J	30S ribosomal protein S21|30S ribosomal protein S21 {ECO:0000255|HAMAP-Rule:MF_00358}
AWC34_RS06590	3215.62	3877.83	7181.25	1578.44	1.20594	2.23324	0.490866	0.270153	1.15914	-1.0266	0.719	0.815	S	16S rRNA (uracil(1498)-N(3))-methyltransferase|Ribosomal RNA small subunit methyltransferase E
AWC34_RS06595	9002.11	12108.68	18280.26	4409.03	1.34509	2.03066	0.489777	0.427707	1.02195	-1.0298	0.594	0.71	J	50S ribosomal protein L11 methyltransferase|Ribosomal protein L11 methyltransferase {ECO:0000255|HAMAP-Rule:MF_00735}
AWC34_RS06600	9333.00	12535.67	18510.34	4243.25	1.34316	1.98332	0.45465	0.425626	0.987919	-1.13717	0.595	0.712	O	Molecular chaperone DnaJ|Chaperone protein DnaJ {ECO:0000255|HAMAP-Rule:MF_01152}
AWC34_RS06605	199034.21	168606.00	350870.09	200740.78	0.847121	1.76286	1.00857	-0.239361	0.817921	0.0123173	0.839	0.835	O	Molecular chaperone DnaK|Chaperone protein DnaK {ECO:0000255|HAMAP-Rule:MF_00332}
AWC34_RS06610	45662.59	29394.44	35539.99	43452.73	0.643731	0.778317	0.951605	-0.635469	-0.361569	-0.0715659	0.527	0.582	O	Nucleotide exchange factor GrpE|Protein GrpE {ECO:0000255|HAMAP-Rule:MF_01151}
AWC34_RS06615	145787.14	80286.43	86931.00	145366.18	0.55071	0.596287	0.997113	-0.860635	-0.745921	-0.0041718	0.389	0.457	K	Heat-inducible transcription repressor HrcA|Heat-inducible transcription repressor HrcA {ECO:0000255|HAMAP-Rule:MF_00081}
AWC34_RS06620	655.29	1513.58	2053.57	655.88	2.30979	3.13383	1.0009	1.20776	1.64793	0.00129837	0.217	0.301	H	Coproporphyrinogen III oxidase|Oxygen-independent coproporphyrinogen-III oxidase-like protein YqeR
AWC34_RS06625	8941.28	9890.63	14699.02	9897.21	1.10618	1.64395	1.10691	0.145581	0.717167	0.146541	0.821	0.899	M	Elongation factor 4|Elongation factor 4 {ECO:0000255|HAMAP-Rule:MF_00071}
AWC34_RS06630	67802.11	43879.00	126335.52	91129.06	0.647163	1.8633	1.34404	-0.6278	0.897858	0.426581	0.532	0.586	J	30S ribosomal protein S20|30S ribosomal protein S20 {ECO:0000255|HAMAP-Rule:MF_00500}
AWC34_RS06635	746.93	412.04	236.35	537.94	0.551645	0.316429	0.720201	-0.858189	-1.66005	-0.473528	0.43	0.461	L	DNA polymerase III subunit delta|Uncharacterized protein YqeN
AWC34_RS06640	309.80	51.51	112.70	134.32	0.166269	0.363783	0.43357	-2.58841	-1.45885	-1.20566	0.07	0.039	R	DNA internalization-related competence protein ComEC/Rec2|ComE operon protein 3
AWC34_RS06645	2395.70	937.06	1668.53	2299.19	0.391142	0.696469	0.959715	-1.35423	-0.52187	-0.0593216	0.202	0.248	F	ComE operon protein 2|ComE operon protein 2
AWC34_RS06650	99.75	71.44	194.09	55.69	0.71619	1.94576	0.558296	-0.481585	0.960337	-0.840899	0.757	0.701	L	Competence protein ComEA|Uncharacterized protein NMA0194
AWC34_RS06655	7458.78	10796.13	14514.33	3595.89	1.44744	1.94594	0.482102	0.533503	0.960466	-1.05259	0.519	0.643	Q	Class I SAM-dependent methyltransferase|Putative methyltransferase GWCH70_2453
AWC34_RS06660	3533.53	4924.55	5168.37	1364.18	1.39366	1.46266	0.386067	0.478882	0.548599	-1.37308	0.56	0.678	S	Ribosome silencing factor|Ribosomal silencing factor RsfS {ECO:0000255|HAMAP-Rule:MF_01477}
AWC34_RS06665	2675.49	3518.96	5608.20	2044.31	1.31526	2.09614	0.764088	0.395346	1.06773	-0.388189	0.622	0.732	H	HD domain-containing protein|Uncharacterized protein YqeK
AWC34_RS06670	3664.91	5662.23	5076.02	5049.18	1.54498	1.38503	1.37771	0.627593	0.46992	0.462271	0.461	0.587	H	Nicotinate-nucleotide adenylyltransferase|Probable nicotinate-nucleotide adenylyltransferase {ECO:0000255|HAMAP-Rule:MF_00244}
AWC34_RS06675	908.32	1217.85	1260.01	1509.64	1.34077	1.38719	1.66201	0.423064	0.472163	0.732932	0.613	0.714	J	Ribosome assembly RNA-binding protein YhbY|Probable RNA-binding protein YqeI
AWC34_RS06680	4499.43	7307.07	8483.52	7843.07	1.624	1.88547	1.74313	0.699551	0.914921	0.801676	0.418	0.545	E	Shikimate dehydrogenase|Shikimate dehydrogenase (NADP(+)) {ECO:0000255|HAMAP-Rule:MF_00222}
AWC34_RS06685	5086.60	8538.21	10233.44	8340.39	1.67857	2.01184	1.63968	0.747232	1.00852	0.713413	0.391	0.518	R	Ribosome biogenesis GTPase YqeH|Uncharacterized protein YqeH
AWC34_RS06690	1533.60	2650.02	4421.76	3655.52	1.72797	2.88326	2.38362	0.789081	1.5277	1.25315	0.377	0.495	R	YqeG family HAD IIIA-type phosphatase|Uncharacterized protein YqeG
AWC34_RS06695	2314.60	3550.53	5332.72	4708.47	1.53397	2.30395	2.03425	0.617272	1.20411	1.0245	0.471	0.593	F	5'-methylthioadenosine/S-adenosylhomocysteinenucleosidase|5'-methylthioadenosine/S-adenosylhomocysteine nucleosidase {ECO:0000255|HAMAP-Rule:MF_01684}
AWC34_RS06700	2376.23	8440.19	16444.25	1461.81	3.55192	6.92031	0.61518	1.8286	2.79084	-0.700919	0.08	0.123	P	Divalent metal cation transporter|Uncharacterized membrane protein HI_1728
AWC34_RS06705	1415.20	8430.22	11563.88	2027.93	5.95691	8.1712	1.43296	2.57456	3.03055	0.519002	0.027	0.034	R	LamB/YcsF family protein|UPF0271 protein Rmet_0064 {ECO:0000255|HAMAP-Rule:MF_00691}
AWC34_RS06710	787.48	2924.16	1078.44	784.96	3.71331	1.36948	0.9968	1.89271	0.453631	-0.00462414	0.077	0.111	I	Acetyl-CoA carboxylase biotin carboxylase subunit|Biotin carboxylase
AWC34_RS06715	124.89	493.45	42.26	171.67	3.95108	0.338378	1.37457	1.98225	-1.56329	0.45898	0.096	0.098	I	Acetyl-CoA carboxylase biotin carboxyl carrier protein subunit|Biotin carboxyl carrier protein of acetyl-CoA carboxylase
AWC34_RS06720	248.98	642.98	386.61	202.47	2.58246	1.55278	0.813198	1.36874	0.634849	-0.298322	0.195	0.244	E	Allophanate hydrolase|Uncharacterized protein HI_1730
AWC34_RS06725	174.37	490.13	266.09	125.80	2.81086	1.52601	0.721454	1.49101	0.609762	-0.47102	0.178	0.208	E	Allophanate hydrolase subunit 1|Kinase A inhibitor
AWC34_RS06730	4188.82	5504.40	17624.43	4405.10	1.31407	4.20749	1.05163	0.394041	2.07296	0.0726309	0.621	0.732	K	Transcription elongation factor GreA|Transcription elongation factor GreA {ECO:0000255|HAMAP-Rule:MF_00105}
AWC34_RS06735	2656.84	3513.97	8070.30	1404.15	1.32261	3.03756	0.528504	0.403391	1.60291	-0.920014	0.616	0.726	F	Uridine kinase|Uridine kinase {ECO:0000255|HAMAP-Rule:MF_00551}
AWC34_RS06740	3831.98	5539.29	5005.59	2539.01	1.44554	1.30627	0.662584	0.531611	0.38545	-0.593824	0.523	0.645	O	Protease|Uncharacterized protease YrrO
AWC34_RS06745	682.05	400.41	369.39	515.01	0.587068	0.541588	0.755091	-0.768399	-0.884733	-0.405277	0.482	0.509	O	U32 family peptidase|Uncharacterized protease YrrN
AWC34_RS06750	330.89	129.59	164.35	233.26	0.391641	0.496691	0.704947	-1.3524	-1.00958	-0.504413	0.271	0.256	R	O-methyltransferase|Putative O-methyltransferase YrrM
AWC34_RS06755	5003.06	7665.95	8275.34	10363.08	1.53225	1.65406	2.07135	0.615654	0.726008	1.05057	0.468	0.594	S	DUF1292 domain-containing protein|UPF0473 protein SSP1146
AWC34_RS06760	3652.75	5889.85	8256.56	7993.78	1.61244	2.26037	2.18843	0.689248	1.17656	1.12989	0.425	0.551	L	Holliday junction resolvase RuvX|Putative Holliday junction resolvase {ECO:0000255|HAMAP-Rule:MF_00651}
AWC34_RS06765	1335.72	1759.48	1904.88	2128.83	1.31725	1.42611	1.59377	0.397532	0.512083	0.672443	0.626	0.731	S	IreB family regulatory phosphoprotein|UPF0297 protein SSU98_0066 {ECO:0000255|HAMAP-Rule:MF_01507}
AWC34_RS06770	13732.68	23095.87	26986.03	7348.38	1.68182	1.9651	0.535102	0.750022	0.9746	-0.902115	0.387	0.516	J	Alanine--tRNA ligase|Alanine--tRNA ligase {ECO:0000255|HAMAP-Rule:MF_00036}
AWC34_RS06775	4217.20	4786.65	13670.67	10538.03	1.13503	3.24165	2.49882	0.182731	1.69673	1.32125	0.79	0.874	L	ATP-dependent RecD-like DNA helicase|ATP-dependent RecD-like DNA helicase {ECO:0000255|HAMAP-Rule:MF_01488}
AWC34_RS06780	716.11	938.72	1278.79	2534.42	1.31086	1.78575	3.53915	0.390514	0.836526	1.8234	0.641	0.736	R	Tetratricopeptide repeat protein|Transmembrane and TPR repeat-containing protein 2
AWC34_RS06785	6066.29	7022.97	22478.19	57641.03	1.1577	3.70543	9.50186	0.211267	1.88964	3.24821	0.765	0.854	J	tRNA 2-thiouridine(34) synthase MnmA|tRNA-specific 2-thiouridylase MnmA {ECO:0000255|HAMAP-Rule:MF_00144}
AWC34_RS06790	2371.37	1737.88	9388.22	69119.96	0.732859	3.95899	29.1477	-0.448392	1.98513	4.86531	0.673	0.698	E	Cysteine desulfurase|Putative cysteine desulfurase IscS 1 {ECO:0000305}
AWC34_RS06795	1646.33	664.58	1735.83	59191.95	0.403674	1.05436	35.9539	-1.30874	0.0763721	5.16808	0.221	0.264	R	ABC transporter ATP-binding protein|ABC transporter F family member 1
AWC34_RS06800	2152.40	1792.71	2277.40	1541.10	0.832889	1.05807	0.715991	-0.263804	0.0814415	-0.481986	0.823	0.819	C	LLM class flavin-dependent oxidoreductase|Uncharacterized protein YhbW
AWC34_RS06805	17580.88	16410.18	4612.72	22891.69	0.933411	0.262371	1.30208	-0.0994162	-1.93032	0.380817	0.963	0.931		Hypothetical protein
AWC34_RS06810	9360.57	9540.07	2939.49	25327.17	1.01918	0.314029	2.70573	0.0274035	-1.67103	1.43602	0.924	0.981	S	CsbD family protein|UPF0337 protein SSP1134
AWC34_RS06815	2018.58	1123.14	1579.31	3057.95	0.556401	0.782387	1.5149	-0.845803	-0.354046	0.599224	0.412	0.466	K	Rrf2 family transcriptional regulator|HTH-type transcriptional regulator CymR
AWC34_RS06820	5022.53	4426.11	6932.38	4627.22	0.881251	1.38026	0.921293	-0.182375	0.464936	-0.118269	0.89	0.874	L	Replication-associated recombination protein A|Uncharacterized AAA domain-containing protein MT2636
AWC34_RS06825	3237.52	2241.30	2047.31	3114.95	0.692289	0.63237	0.962141	-0.530553	-0.66116	-0.0556801	0.609	0.646	H	tRNA threonylcarbamoyladenosine dehydratase|tRNA threonylcarbamoyladenosine dehydratase
AWC34_RS06830	42519.15	1708124.10	949931.55	176237.23	40.1731	22.3413	4.14489	5.32816	4.48164	2.05133	0.001	0		6S RNA
AWC34_RS06835	7761.28	17636.33	11135.01	3918.92	2.27235	1.43469	0.504932	1.18418	0.520736	-0.985838	0.207	0.309	J	Aspartate--tRNA ligase|Aspartate--tRNA(Asp/Asn) ligase {ECO:0000255|HAMAP-Rule:MF_00044}
AWC34_RS06840	949.68	2392.49	657.39	946.80	2.51926	0.692223	0.996967	1.333	-0.530692	-0.00438177	0.176	0.255	J	Histidine--tRNA ligase|Histidine--tRNA ligase {ECO:0000255|HAMAP-Rule:MF_00127}
AWC34_RS06845	1317.88	2374.22	648.00	877.35	1.80154	0.491699	0.665728	0.849235	-1.02415	-0.586995	0.348	0.464	M	Cell wall amidase|Probable cell wall amidase LytH
AWC34_RS06850	898.59	2025.31	497.74	1010.36	2.25388	0.553912	1.12438	1.17241	-0.852271	0.169135	0.223	0.315	J	D-tyrosyl-tRNA(Tyr) deacylase|D-aminoacyl-tRNA deacylase {ECO:0000255|HAMAP-Rule:MF_00518}
AWC34_RS06855	2295.13	3465.79	1410.27	1657.07	1.51006	0.614462	0.721994	0.594608	-0.702604	-0.469941	0.485	0.606	KT	Bifunctional (p)ppGpp synthetase/guanosine-3',5'-bis(diphosphate) 3'-pyrophosphohydrolase|GTP pyrophosphokinase
AWC34_RS06860	5592.66	5800.14	9468.04	14845.49	1.0371	1.69294	2.65446	0.0525531	0.759531	1.40842	0.902	0.964	F	Adenine phosphoribosyltransferase|Adenine phosphoribosyltransferase {ECO:0000255|HAMAP-Rule:MF_00004}
AWC34_RS06865	9082.40	11874.41	18205.12	15101.03	1.30741	2.00444	1.66267	0.38671	1.0032	0.733501	0.624	0.737	L	Single-stranded-DNA-specific exonuclease RecJ|Single-stranded-DNA-specific exonuclease RecJ
AWC34_RS06870	19187.47	32174.05	66307.60	10087.23	1.67683	3.45578	0.52572	0.745733	1.78901	-0.927634	0.389	0.518	U	Protein translocase subunit SecDF|Protein translocase subunit SecDF
AWC34_RS06875	10537.33	11018.76	25884.12	9583.36	1.04569	2.45642	0.909468	0.0644525	1.29656	-0.136906	0.891	0.955	U	Preprotein translocase subunit YajC|UPF0092 membrane protein BH1229
AWC34_RS06880	25509.22	10315.97	34804.33	32236.54	0.404402	1.36438	1.26372	-1.30614	0.448248	0.337678	0.205	0.263	J	tRNA guanosine(34) transglycosylase Tgt|Queuine tRNA-ribosyltransferase {ECO:0000255|HAMAP-Rule:MF_00168}
AWC34_RS06885	7002.99	7644.35	23999.59	10536.72	1.09158	3.42705	1.5046	0.126423	1.77697	0.589383	0.837	0.913	J	tRNA preQ1(34) S-adenosylmethionine ribosyltransferase-isomerase QueA|S-adenosylmethionine:tRNA ribosyltransferase-isomerase {ECO:0000255|HAMAP-Rule:MF_00113}
AWC34_RS06890	8358.17	13477.71	30991.44	17184.66	1.61252	3.70792	2.05603	0.689316	1.89061	1.03986	0.422	0.55	L	Holliday junction branch migration DNA helicase RuvB|Holliday junction ATP-dependent DNA helicase RuvB {ECO:0000255|HAMAP-Rule:MF_00016}
AWC34_RS06895	3391.61	6855.16	12028.75	3502.85	2.02121	3.54662	1.0328	1.01522	1.82644	0.0465589	0.268	0.382	L	Holliday junction branch migration protein RuvA|Holliday junction ATP-dependent DNA helicase RuvA {ECO:0000255|HAMAP-Rule:MF_00031}
AWC34_RS06900	1575.77	2749.71	2560.71	1528.65	1.74499	1.62505	0.970097	0.803222	0.700487	-0.0437988	0.369	0.488	E	ACT domain-containing protein|UPF0735 ACT domain-containing protein SSP1116 {ECO:0000255|HAMAP-Rule:MF_00707}
AWC34_RS06905	8110.82	13585.71	27793.69	14487.08	1.67501	3.42674	1.78614	0.74417	1.77684	0.836847	0.391	0.519	R	GTPase ObgE|GTPase Obg {ECO:0000255|HAMAP-Rule:MF_01454}
AWC34_RS06910	50097.15	59812.34	430464.88	72497.66	1.19393	8.5926	1.44714	0.255715	3.1031	0.533206	0.727	0.824	J	50S ribosomal protein L27|50S ribosomal protein L27 {ECO:0000255|HAMAP-Rule:MF_00539}
AWC34_RS06915	31731.22	58742.36	458349.35	146366.06	1.85125	14.4447	4.61268	0.888498	3.85247	2.20561	0.318	0.443	J	Ribosomal-processing cysteine protease Prp|Uncharacterized protein YsxB
AWC34_RS06920	14215.22	31477.90	239834.64	24589.38	2.21438	16.8717	1.72979	1.1469	4.07653	0.790599	0.218	0.324	J	50S ribosomal protein L21|50S ribosomal protein L21 {ECO:0000255|HAMAP-Rule:MF_01363}
AWC34_RS06925	683.67	319.00	283.31	427.86	0.466599	0.414396	0.625828	-1.09974	-1.27092	-0.676161	0.321	0.348	M	Rod shape-determining protein MreD|Rod shape-determining protein MreD
AWC34_RS06930	2531.13	893.86	1494.79	2029.90	0.353147	0.590562	0.801974	-1.50166	-0.759839	-0.318373	0.163	0.201	M	Rod shape-determining protein MreC|Cell shape-determining protein MreC {ECO:0000250|UniProtKB:Q01466}
AWC34_RS06935	3998.23	3442.53	2440.18	1992.55	0.861013	0.610315	0.498358	-0.215892	-0.712374	-1.00475	0.862	0.851		DUF4930 domain-containing protein
AWC34_RS06940	426.59	264.17	101.74	277.82	0.61926	0.238496	0.651258	-0.691384	-2.06796	-0.6187	0.547	0.555		Hypothetical protein
AWC34_RS06945	7995.66	9172.89	3502.97	14908.39	1.14723	0.438109	1.86456	0.198159	-1.19064	0.898835	0.776	0.863	R	Aldo/keto reductase|2,5-diketo-D-gluconic acid reductase A
AWC34_RS06950	442.81	322.32	278.61	331.55	0.727897	0.629186	0.748741	-0.458194	-0.668441	-0.417461	0.696	0.695	S	Hypothetical protein
AWC34_RS06955	58.39	78.09	29.74	29.49	1.33739	0.509334	0.505052	0.419417	-0.973317	-0.985495	0.744	0.737	S	Hypothetical protein
AWC34_RS06960	180.85	212.67	324.00	110.08	1.17595	1.79154	0.608681	0.233823	0.8412	-0.716241	0.795	0.848	L	JAB domain-containing protein|UPF0758 protein SSP1105
AWC34_RS06965	189.77	117.96	114.26	80.59	0.621595	0.602097	0.424672	-0.685954	-0.731932	-1.23558	0.6	0.564	NOU	Prepilin peptidase
AWC34_RS06970	1183.25	624.71	809.22	1281.63	0.527961	0.683896	1.08314	-0.921496	-0.548151	0.115225	0.383	0.428	I	Phytoene synthase
AWC34_RS06975	8058.92	8764.17	10144.22	4634.43	1.08751	1.25876	0.575068	0.121031	0.332	-0.798195	0.842	0.916	H	Bifunctional folylpolyglutamate synthase/dihydrofolate synthase|Folylpolyglutamate synthase
AWC34_RS06980	9989.91	22627.34	18820.26	6309.19	2.26502	1.88393	0.631556	1.17952	0.913743	-0.663017	0.208	0.311	J	Valine--tRNA ligase|Valine--tRNA ligase {ECO:0000255|HAMAP-Rule:MF_02004}
AWC34_RS06985	2996.65	3518.96	2340.01	1905.40	1.1743	0.780875	0.635843	0.231799	-0.356836	-0.653257	0.75	0.841	L	DNA-3-methyladenine glycosylase I|DNA-3-methyladenine glycosylase 1
AWC34_RS06990	142.74	31.57	61.04	39.31	0.221171	0.427631	0.275396	-2.17676	-1.22556	-1.86042	0.17	0.087		Hypothetical protein
AWC34_RS06995	1523.87	780.88	1004.87	884.56	0.512432	0.65942	0.580469	-0.964567	-0.600731	-0.784708	0.357	0.407	S	Aminopeptidase
AWC34_RS07000	16061.06	20442.53	15464.42	11910.73	1.2728	0.962852	0.741591	0.348007	-0.0546144	-0.431305	0.653	0.762	H	Glutamate-1-semialdehyde-2,1-aminomutase|Glutamate-1-semialdehyde 2,1-aminomutase 1 {ECO:0000255|HAMAP-Rule:MF_00375}
AWC34_RS07005	2836.88	4786.65	3992.89	4308.78	1.68729	1.40749	1.51884	0.754711	0.493128	0.602974	0.39	0.514	H	Porphobilinogen synthase|Delta-aminolevulinic acid dehydratase
AWC34_RS07010	1182.44	1079.95	2881.58	794.14	0.913323	2.43698	0.671611	-0.130802	1.28509	-0.574302	0.938	0.911	H	Uroporphyrinogen-III synthase
AWC34_RS07015	8721.50	7802.19	26214.38	9910.32	0.894593	3.00572	1.13631	-0.160697	1.58771	0.184355	0.909	0.889	H	Hydroxymethylbilane synthase|Porphobilinogen deaminase {ECO:0000255|HAMAP-Rule:MF_00260}
AWC34_RS07020	237.62	59.81	131.48	135.63	0.251704	0.55332	0.570785	-1.9902	-0.853813	-0.80898	0.153	0.104	O	Cytochrome c assembly protein|Protein HemX
AWC34_RS07025	21437.19	14541.04	15641.29	29619.57	0.678309	0.729633	1.38169	-0.559985	-0.454756	0.466435	0.581	0.627	H	Glutamyl-tRNA reductase|Glutamyl-tRNA reductase {ECO:0000255|HAMAP-Rule:MF_00087}
AWC34_RS07030	1854.76	2483.87	1887.66	3945.78	1.33919	1.01774	2.12738	0.421357	0.0253664	1.08908	0.605	0.715	R	YihA family ribosome biogenesis GTP-binding protein|Probable GTP-binding protein EngB {ECO:0000255|HAMAP-Rule:MF_00321}
AWC34_RS07035	20492.37	34182.75	37150.60	21467.22	1.66807	1.8129	1.04757	0.738182	0.858299	0.0670485	0.393	0.523	O	ATP-dependent Clp protease ATP-binding subunit ClpX|ATP-dependent Clp protease ATP-binding subunit ClpX {ECO:0000255|HAMAP-Rule:MF_00175}
AWC34_RS07040	47217.28	118807.24	63560.63	56018.03	2.51618	1.34613	1.18639	1.33124	0.428818	0.246576	0.165	0.254	O	Trigger factor|Trigger factor {ECO:0000255|HAMAP-Rule:MF_00303}
AWC34_RS07045	1844.22	2232.99	1062.79	1497.85	1.2108	0.576282	0.812186	0.275966	-0.795154	-0.300118	0.717	0.811	S	Hypothetical protein
AWC34_RS07050	674.75	171.13	292.70	544.49	0.25362	0.43379	0.806951	-1.97926	-1.20493	-0.309448	0.103	0.1	R	NUDIX domain-containing protein|Uncharacterized protein YmaB
AWC34_RS07055	9452.22	22535.96	87984.39	10994.72	2.3842	9.30833	1.16319	1.2535	3.21852	0.218086	0.186	0.282	J	50S ribosomal protein L20|50S ribosomal protein L20 {ECO:0000255|HAMAP-Rule:MF_00382}
AWC34_RS07060	2016.15	4426.11	25726.03	973.01	2.19533	12.76	0.482608	1.13444	3.67355	-1.05108	0.228	0.33	J	50S ribosomal protein L35|50S ribosomal protein L35 {ECO:0000255|HAMAP-Rule:MF_00514}
AWC34_RS07065	10580.32	15753.91	99484.10	11958.56	1.48898	9.40275	1.13026	0.574327	3.23308	0.17666	0.492	0.618	J	Translation initiation factor IF-3|Translation initiation factor IF-3 {ECO:0000255|HAMAP-Rule:MF_00080}
AWC34_RS07070	6603.98	3356.14	13362.32	2269.71	0.5082	2.02337	0.343688	-0.976533	1.01676	-1.54083	0.335	0.4	E	Amino acid permease|Probable amino-acid permease meu22
AWC34_RS07075	11203.17	34302.38	16976.42	6256.11	3.06185	1.51532	0.558423	1.6144	0.599625	-0.840569	0.108	0.17	J	Threonine--tRNA ligase|Threonine--tRNA ligase {ECO:0000255|HAMAP-Rule:MF_00184}
AWC34_RS07080	5095.52	4585.61	7697.77	8973.34	0.89993	1.51069	1.76103	-0.152116	0.595211	0.816416	0.917	0.895	L	Primosomal protein DnaI|Primosomal protein DnaI
AWC34_RS07085	3690.87	4982.70	3905.23	9040.18	1.35001	1.05808	2.44934	0.432967	0.0814466	1.29239	0.592	0.707	L	Helicase DnaB|Replication initiation and membrane attachment protein
AWC34_RS07090	1158.92	1031.76	1253.74	5127.81	0.890277	1.08182	4.42465	-0.167674	0.113457	2.14556	0.907	0.886	K	Transcriptional repressor NrdR|Transcriptional repressor NrdR {ECO:0000255|HAMAP-Rule:MF_00440}
AWC34_RS07095	1387.62	1295.93	3769.06	1687.87	0.933923	2.7162	1.21638	-0.0986247	1.44159	0.282591	0.965	0.933	G	Type I glyceraldehyde-3-phosphate dehydrogenase|Glyceraldehyde-3-phosphate dehydrogenase 2
AWC34_RS07100	22056.79	18382.33	25455.24	36988.26	0.833409	1.15408	1.67696	-0.262903	0.20674	0.745845	0.819	0.819	H	Dephospho-CoA kinase|Dephospho-CoA kinase {ECO:0000255|HAMAP-Rule:MF_00376}
AWC34_RS07105	4547.28	7366.89	9762.30	7068.60	1.62007	2.14684	1.55447	0.696052	1.10222	0.636421	0.42	0.547	L	Bifunctional DNA-formamidopyrimidine glycosylase/DNA-(apurinic or apyrimidinic site) lyase|Formamidopyrimidine-DNA glycosylase {ECO:0000255|HAMAP-Rule:MF_00103}
AWC34_RS07110	7986.74	14939.79	10551.18	7898.11	1.87057	1.32109	0.988903	0.903481	0.401726	-0.0160993	0.312	0.435	L	DNA polymerase I|DNA polymerase I
AWC34_RS07115	5230.96	6890.05	7326.82	4635.74	1.31717	1.40066	0.886212	0.397439	0.486111	-0.174276	0.617	0.73	T	Sensor histidine kinase|Sensor protein CiaH
AWC34_RS07120	1347.07	1234.46	1682.62	1016.91	0.916404	1.2491	0.754905	-0.125945	0.320885	-0.405633	0.942	0.914	T	DNA-binding response regulator|Alkaline phosphatase synthesis transcriptional regulatory protein PhoP
AWC34_RS07125	37643.42	193403.20	73039.63	16421.97	5.13777	1.9403	0.436251	2.36114	0.956282	-1.19677	0.035	0.05	E	NADP-dependent isocitrate dehydrogenase|Isocitrate dehydrogenase [NADP]
AWC34_RS07130	11748.16	35609.94	15501.98	5857.74	3.03111	1.31952	0.498609	1.59985	0.400018	-1.00402	0.11	0.174	C	Citrate synthase|Citrate synthase 1
AWC34_RS07135	1977.22	1608.29	1610.62	592.98	0.81341	0.814588	0.299906	-0.297946	-0.295857	-1.73742	0.795	0.796	E	Amino acid permease|Amino-acid permease AapA
AWC34_RS07140	64677.32	110782.42	102087.07	76731.09	1.71285	1.57841	1.18637	0.776397	0.658468	0.246551	0.372	0.502	G	Pyruvate kinase|Pyruvate kinase
AWC34_RS07145	23504.43	31213.73	32919.80	55715.32	1.32799	1.40058	2.37042	0.409248	0.486023	1.24514	0.606	0.722	G	6-phosphofructokinase|ATP-dependent 6-phosphofructokinase {ECO:0000255|HAMAP-Rule:MF_00339}
AWC34_RS07150	4571.61	5447.91	2590.45	3321.35	1.19168	0.566638	0.726516	0.253001	-0.8195	-0.460933	0.731	0.826	I	Acetyl-CoA carboxylase carboxyltransferase subunit alpha|Acetyl-coenzyme A carboxylase carboxyl transferase subunit alpha {ECO:0000255|HAMAP-Rule:MF_00823}
AWC34_RS07155	2073.73	3761.53	1269.40	2060.04	1.8139	0.612134	0.993398	0.859092	-0.708081	-0.00955572	0.339	0.458	I	Acetyl-CoA carboxylase carboxyltransferase subunit beta|Acetyl-coenzyme A carboxylase carboxyl transferase subunit beta {ECO:0000255|HAMAP-Rule:MF_01395}
AWC34_RS07160	4117.45	9815.87	4568.89	3505.47	2.38397	1.10964	0.851369	1.25337	0.150093	-0.232143	0.188	0.282	C	NAD-dependent malic enzyme 4|Probable NAD-dependent malic enzyme 4
AWC34_RS07165	11246.96	17641.32	17713.64	8213.93	1.56854	1.57497	0.730324	0.649423	0.655326	-0.453391	0.445	0.573	L	DNA polymerase III subunit alpha|DNA polymerase III subunit alpha
AWC34_RS07170	1926.94	2829.46	2790.80	651.30	1.46837	1.44831	0.337997	0.554215	0.534367	-1.56492	0.513	0.631	R	Bifunctional oligoribonuclease/PAP phosphatase NrnA|Bifunctional oligoribonuclease and PAP phosphatase NrnA
AWC34_RS07175	905.89	948.69	790.44	805.27	1.04725	0.872556	0.888927	0.0666009	-0.19668	-0.169863	0.895	0.955	K	CBS domain-containing protein|Uncharacterized protein YtoI
AWC34_RS07180	60901.30	52626.55	30406.05	69847.92	0.864129	0.499268	1.1469	-0.210682	-1.00211	0.197744	0.864	0.855	T	Universal stress protein|Universal stress protein MJ0577
AWC34_RS07185	16391.95	16710.90	4155.67	56823.31	1.01946	0.253519	3.46654	0.0278019	-1.97983	1.7935	0.923	0.981	R	Metal-dependent hydrolase|UPF0173 metal-dependent hydrolase SSP1060 {ECO:0000255|HAMAP-Rule:MF_00457}
AWC34_RS07190	4810.05	7099.39	4271.50	9065.07	1.47595	0.888037	1.88461	0.561643	-0.171309	0.914266	0.502	0.626	E	Aminopeptidase P family protein|Uncharacterized peptidase SSP1059
AWC34_RS07195	3123.16	5248.53	4921.07	4942.38	1.68052	1.57567	1.58249	0.748907	0.655966	0.662199	0.392	0.517	P	Copper homeostasis protein CutC|Copper homeostasis protein cutC homolog
AWC34_RS07200	78958.23	51069.77	26615.08	52171.84	0.646795	0.337078	0.660752	-0.62862	-1.56885	-0.597818	0.532	0.586	E	Alanine dehydrogenase|Alanine dehydrogenase
AWC34_RS07205	103076.59	72927.86	107499.61	144804.00	0.707511	1.04291	1.40482	-0.499175	0.0606147	0.490385	0.625	0.665	T	Universal stress protein|Putative universal stress protein SSP1056
AWC34_RS07210	5315.30	2909.21	5517.42	4493.55	0.547328	1.03803	0.845399	-0.869524	0.0538427	-0.242295	0.39	0.453	S	Hypothetical protein
AWC34_RS07215	17762.54	18664.77	16434.86	7908.60	1.05079	0.925254	0.44524	0.0714798	-0.112079	-1.16734	0.885	0.95	C	Acetate kinase|Acetate kinase {ECO:0000255|HAMAP-Rule:MF_00020}
AWC34_RS07220	6768.61	8777.46	5691.16	4379.54	1.29679	0.840817	0.647037	0.374944	-0.250137	-0.62808	0.634	0.745	L	Class I SAM-dependent methyltransferase|Uncharacterized protein YtxK
AWC34_RS07225	14634.51	14963.05	9057.95	7035.83	1.02245	0.618945	0.48077	0.0320298	-0.692118	-1.05658	0.92	0.978	O	Thiol peroxidase|Probable thiol peroxidase {ECO:0000255|HAMAP-Rule:MF_00269}
AWC34_RS07230	173.55	448.59	145.57	533.36	2.58479	0.838778	3.07324	1.37005	-0.253638	1.61976	0.211	0.246	S	RDD family protein
AWC34_RS07235	324.40	365.52	144.00	339.41	1.12676	0.443896	1.04627	0.172177	-1.17171	0.0652553	0.823	0.883	OU	Signal peptide peptidase SppA|Putative signal peptide peptidase SppA
AWC34_RS07240	863.72	1282.64	1230.27	352.51	1.48502	1.42439	0.40813	0.570481	0.510339	-1.2929	0.513	0.622	S	Membrane protein|UPF0721 transmembrane protein HI_0198
AWC34_RS07245	1739.60	4618.84	3869.23	1605.31	2.65512	2.22421	0.922804	1.40877	1.15329	-0.115904	0.152	0.229	H	tRNA 4-thiouridine(8) synthase ThiI|Probable tRNA sulfurtransferase {ECO:0000255|HAMAP-Rule:MF_00021}
AWC34_RS07250	2197.00	2782.94	5758.46	1721.28	1.2667	2.62106	0.783468	0.341075	1.39015	-0.352053	0.665	0.767	E	Cysteine desulfurase|Putative cysteine desulfurase IscS 2 {ECO:0000305}
AWC34_RS07255	14708.31	11608.58	9425.78	12911.92	0.789253	0.640847	0.877866	-0.34144	-0.641948	-0.187928	0.753	0.767	D	Septation ring formation regulator EzrA|Septation ring formation regulator EzrA {ECO:0000255|HAMAP-Rule:MF_00728}
AWC34_RS07260	949.68	651.29	1022.09	1831.36	0.685799	1.07625	1.9284	-0.544141	0.106009	0.947402	0.615	0.639	T	GAF domain-containing protein|Protein YtsP
AWC34_RS07265	52403.63	46294.75	373296.63	32517.64	0.883426	7.12349	0.620523	-0.178818	2.83258	-0.688444	0.892	0.876	J	30S ribosomal protein S4|30S ribosomal protein S4 {ECO:0000255|HAMAP-Rule:MF_01306}
AWC34_RS07270	141.11	29.91	9.39	95.66	0.211962	0.0665438	0.677911	-2.23812	-3.90955	-0.560833	0.163	0.075	J	GNAT family N-acetyltransferase|SPBc2 prophage-derived uncharacterized N-acetyltransferase YokL
AWC34_RS07275	675.56	219.31	145.57	564.15	0.324634	0.21548	0.835085	-1.62311	-2.21437	-0.260005	0.164	0.171	C	Glycerophosphoryl diester phosphodiesterase|Phosphatidylglycerol phospholipase C
AWC34_RS07280	235.19	219.31	145.57	623.12	0.93248	0.618946	2.64943	-0.100855	-0.692114	1.40568	0.969	0.934	O	Peroxiredoxin|Uncharacterized protein YmaD
AWC34_RS07285	3589.49	9098.12	4424.89	2849.59	2.53466	1.23274	0.79387	1.34179	0.301863	-0.333025	0.165	0.251	E	Alanine--glyoxylate aminotransferase family protein|Soluble hydrogenase, small subunit
AWC34_RS07290	13383.14	52684.70	26289.51	8426.88	3.93665	1.96438	0.629664	1.97697	0.974071	-0.667346	0.063	0.096	E	Phosphoglycerate dehydrogenase|D-3-phosphoglycerate dehydrogenase
AWC34_RS07295	4305.60	3063.72	1278.79	10741.80	0.711566	0.297006	2.49484	-0.49093	-1.75143	1.31895	0.637	0.67	R	HAD family hydrolase
AWC34_RS07300	7721.54	10118.25	20394.87	11802.62	1.31039	2.6413	1.52853	0.389999	1.40125	0.612147	0.622	0.735	G	PTS glucose transporter subunit IIBC|PTS system maltose-specific EIICB component
AWC34_RS07305	4213.96	4595.58	9474.30	12039.81	1.09056	2.24831	2.85712	0.12507	1.16884	1.51456	0.839	0.914	I	1-acyl-sn-glycerol-3-phosphate acyltransferase|1-acyl-sn-glycerol-3-phosphate acyltransferase
AWC34_RS07310	6779.97	8044.76	5608.20	3407.84	1.18655	0.827172	0.502633	0.24677	-0.273741	-0.992421	0.736	0.83	O	Serine protease|Serine protease Do-like HtrA
AWC34_RS07315	4491.32	13193.61	4157.24	4295.02	2.93758	0.925617	0.956293	1.55463	-0.111513	-0.0644747	0.119	0.186	J	Tyrosine--tRNA ligase|Tyrosine--tRNA ligase {ECO:0000255|HAMAP-Rule:MF_02006}
AWC34_RS07320	2330.01	1189.60	2808.01	1210.21	0.510556	1.20515	0.519401	-0.96986	0.269212	-0.945079	0.347	0.404	M	Penicillin-binding protein|Monofunctional biosynthetic peptidoglycan transglycosylase {ECO:0000255|HAMAP-Rule:MF_00766}
AWC34_RS07325	18267.79	34515.04	8172.04	13175.97	1.88939	0.447347	0.721268	0.917923	-1.16053	-0.471393	0.305	0.428	F	Formate--tetrahydrofolate ligase|Formate--tetrahydrofolate ligase {ECO:0000255|HAMAP-Rule:MF_01543}
AWC34_RS07330	11269.67	26543.39	11675.01	11785.58	2.35529	1.03597	1.04578	1.23591	0.0509785	0.0645775	0.191	0.289	I	Acetate--CoA ligase|Acetyl-coenzyme A synthetase
AWC34_RS07335	2033.99	541.63	572.87	2823.38	0.266289	0.281648	1.3881	-1.90893	-1.82803	0.473111	0.092	0.109	R	Acetoin dehydrogenase|Acetoin utilization protein AcuA {ECO:0000312|EMBL:AAU419811}
AWC34_RS07340	5777.57	3545.54	2471.49	8483.89	0.613673	0.427773	1.46842	-0.704457	-1.22508	0.554263	0.486	0.542	BQ	Acetoin utilization protein AcuC|Acetoin utilization protein AcuC
AWC34_RS07345	8135.15	9566.65	17020.25	4270.77	1.17596	2.09219	0.524977	0.233845	1.06501	-0.929673	0.746	0.839	K	Catabolite control protein A|Catabolite control protein A
AWC34_RS07350	14868.08	22604.08	22570.54	17672.80	1.52031	1.51805	1.18864	0.604365	0.602223	0.249312	0.472	0.6	E	3-deoxy-7-phosphoheptulonate synthase|Phospho-2-dehydro-3-deoxyheptonate aldolase
AWC34_RS07355	38282.49	101287.21	40168.35	43746.93	2.64578	1.04926	1.14274	1.4037	0.0693745	0.192497	0.148	0.23	S	Hypothetical protein
AWC34_RS07360	45012.98	71701.70	21413.83	29348.30	1.59291	0.475726	0.651996	0.671666	-1.0718	-0.617064	0.43	0.56	S	DUF948 domain-containing protein|UPF0478 protein SSP1024
AWC34_RS07365	8638.78	15652.56	10389.96	6673.49	1.81189	1.20271	0.772504	0.857499	0.266291	-0.372386	0.334	0.459	M	UDP-N-acetylmuramate--L-alanine ligase|UDP-N-acetylmuramate--L-alanine ligase {ECO:0000255|HAMAP-Rule:MF_00046}
AWC34_RS07370	23756.65	39815.08	38966.26	23875.84	1.67596	1.64023	1.00502	0.744984	0.713894	0.00722008	0.389	0.519	D	DNA translocase FtsK|DNA translocase SftA
AWC34_RS07375	1847.46	4510.85	4395.15	2284.78	2.44165	2.37902	1.23671	1.28786	1.25037	0.306512	0.182	0.27	J	DUF4479 domain-containing protein|Phenylalanine--tRNA ligase beta subunit
AWC34_RS07380	2912.30	5266.81	4921.07	2717.88	1.80847	1.68975	0.933242	0.85477	0.756813	-0.0996772	0.339	0.46	S	DUF1444 domain-containing protein|UPF0354 protein SSP1020 {ECO:0000255|HAMAP-Rule:MF_01548}
AWC34_RS07385	2439.49	3547.20	1920.53	1872.64	1.45407	0.787267	0.767636	0.540101	-0.345075	-0.381506	0.52	0.64	O	Thioredoxin|Thioredoxin-like protein YtpP
AWC34_RS07390	4863.57	8534.89	7805.77	6723.95	1.75486	1.60495	1.38251	0.811357	0.682525	0.467293	0.358	0.483	E	M42 family peptidase|Glutamyl aminopeptidase
AWC34_RS07395	140.30	14.95	37.57	73.39	0.106557	0.267783	0.523093	-3.2303	-1.90086	-0.93486	0.076	0.015	S	Hypothetical protein
AWC34_RS07400	1010.51	1922.30	1676.36	2708.06	1.90231	1.65892	2.67989	0.92775	0.730248	1.42218	0.316	0.424	R	MBL fold metallo-hydrolase|Probable quorum-quenching lactonase YtnP
AWC34_RS07405	4039.60	4954.46	5116.72	2123.59	1.22647	1.26664	0.525693	0.294515	0.341007	-0.927707	0.698	0.798	R	tRNA (guanosine(46)-N7)-methyltransferase TrmB|tRNA (guanine-N(7)-)-methyltransferase {ECO:0000255|HAMAP-Rule:MF_01057}
AWC34_RS07410	3947.95	6694.00	8093.78	3067.78	1.69556	2.05012	0.777056	0.761765	1.03571	-0.363909	0.384	0.51	M	Phosphotransferase|Putative phosphotransferase YtmP
AWC34_RS07415	6351.76	18113.17	4608.02	3730.87	2.85168	0.725471	0.587376	1.51181	-0.463009	-0.767644	0.127	0.198	E	D-amino-acid transaminase|D-alanine aminotransferase
AWC34_RS07420	6745.91	13660.47	3801.93	3705.31	2.025	0.56359	0.549268	1.01792	-0.827281	-0.864419	0.265	0.38	E	Dipeptidase PepV|Putative dipeptidase SERP1310
AWC34_RS07425	23725.83	21991.00	19538.70	29699.50	0.92688	0.82352	1.25178	-0.109545	-0.280124	0.32398	0.954	0.924		YtxH domain-containing protein
AWC34_RS07430	5192.84	6263.68	8663.52	7254.68	1.20621	1.66836	1.39705	0.270487	0.73843	0.482388	0.717	0.814	J	rRNA pseudouridine synthase|Uncharacterized RNA pseudouridine synthase YtzG
AWC34_RS07435	2442.73	2704.85	9331.87	1193.17	1.10731	3.82026	0.488458	0.147054	1.93367	-1.03369	0.822	0.899	M	Polysaccharide biosynthesis protein|Probable cell division protein YtgP
AWC34_RS07440	3274.01	2684.91	4028.89	5429.22	0.820068	1.23057	1.65828	-0.286185	0.299324	0.729686	0.802	0.804	R	NAD(P)/FAD-dependent oxidoreductase|Uncharacterized protein YtfP
AWC34_RS07445	794.78	1272.67	175.31	2198.94	1.60129	0.220577	2.76673	0.679231	-2.18065	1.46818	0.448	0.558	P	Rhodanese-like domain-containing protein|Uncharacterized protein YtwF
AWC34_RS07450	4446.72	17770.91	4969.59	3152.96	3.99641	1.11759	0.709053	1.9987	0.160385	-0.496035	0.061	0.093	J	Leucine--tRNA ligase|Leucine--tRNA ligase {ECO:0000255|HAMAP-Rule:MF_00049}
AWC34_RS07455	841.82	470.19	646.44	584.46	0.55854	0.767908	0.694281	-0.840268	-0.380995	-0.526407	0.435	0.47	G	MFS transporter|Uncharacterized MFS-type transporter YttB
AWC34_RS07460	1703.91	970.29	4598.63	1368.77	0.569449	2.69887	0.803311	-0.812361	1.43235	-0.315969	0.434	0.484	R	TIGR01212 family radical SAM protein|Putative protein YtqA
AWC34_RS07465	1193.79	1782.74	4119.67	594.29	1.49334	3.45092	0.497818	0.578547	1.78698	-1.00631	0.502	0.617	Q	Methyltransferase domain-containing protein|Putative rRNA methylase YtqB
AWC34_RS07470	32481.40	17064.79	6528.55	19882.88	0.525371	0.200993	0.612131	-0.928591	-2.31478	-0.708087	0.355	0.423	K	Transcriptional regulator|HTH-type transcriptional regulator rot
AWC34_RS07475	77895.82	74463.04	45737.42	93779.45	0.955931	0.587161	1.20391	-0.0650214	-0.768171	0.267726	0.994	0.955	C	L-lactate dehydrogenase|L-lactate dehydrogenase {ECO:0000255|HAMAP-Rule:MF_00488}
AWC34_RS07480	5251.23	1008.50	2299.31	16873.42	0.19205	0.437861	3.21323	-2.38044	-1.19145	1.68403	0.043	0.049	I	Alpha/beta hydrolase|Phospholipase YtpA
AWC34_RS07485	18475.41	11271.30	3138.27	8598.55	0.61007	0.169862	0.465405	-0.712952	-2.55756	-1.10344	0.477	0.537	E	Proline dehydrogenase|Proline dehydrogenase 1
AWC34_RS07490	1203.53	7674.26	1635.66	1267.21	6.37646	1.35905	1.05291	2.67276	0.442601	0.0743835	0.024	0.028	H	6,7-dimethyl-8-ribityllumazine synthase|6,7-dimethyl-8-ribityllumazine synthase {ECO:0000255|HAMAP-Rule:MF_00178}
AWC34_RS07495	1267.59	11404.22	1774.96	1243.62	8.99677	1.40026	0.98109	3.16941	0.485698	-0.0275425	0.012	0.011	H	Bifunctional3,4-dihydroxy-2-butanone-4-phosphate synthase/GTP cyclohydrolase II|Riboflavin biosynthesis protein RibBA {ECO:0000255|HAMAP-Rule:MF_01283}
AWC34_RS07500	454.97	4226.74	638.61	320.41	9.29015	1.40363	0.704244	3.2157	0.489164	-0.505852	0.012	0.01	H	Riboflavin synthase|Riboflavin synthase
AWC34_RS07505	750.99	5717.06	1188.01	564.81	7.6127	1.58193	0.752087	2.92841	0.661681	-0.411028	0.017	0.018	H	Bifunctionaldiaminohydroxyphosphoribosylaminopyrimidinedeaminase/5-amino-6-(5-phosphoribosylamino)uracilreductase RibD|Riboflavin biosynthesis protein RibD
AWC34_RS07510	1065.66	1553.46	460.18	1735.70	1.45774	0.431826	1.62876	0.543738	-1.21148	0.70377	0.527	0.638	R	Pyridine nucleotide-disulfide oxidoreductase
AWC34_RS07515	491.47	1756.16	6600.55	976.94	3.57328	13.4302	1.98779	1.83725	3.74741	0.991167	0.088	0.122	E	Osmoprotectant ABC transporter substrate-binding protein|Carnitine transport binding protein OpuCC
AWC34_RS07520	1375.46	2640.05	3460.71	1729.80	1.91939	2.51604	1.25762	0.940651	1.33115	0.330691	0.306	0.418	G	Autolysin|Bifunctional autolysin
AWC34_RS07525	423.34	107.99	223.83	1863.47	0.25509	0.528724	4.40183	-1.97092	-0.919413	2.1381	0.121	0.102		Hypothetical protein
AWC34_RS07530	67.31	23.26	7.83	26.86	0.345565	0.116327	0.399049	-1.53297	-3.10374	-1.32536	0.405	0.226	K	Sigma-70 family RNA polymerase sigma factor|RNA polymerase sigma factor SigS
AWC34_RS07535	160.58	144.55	59.48	118.60	0.900174	0.370407	0.738573	-0.151724	-1.43282	-0.437188	0.937	0.91	K	Hypothetical protein
AWC34_RS07540	130.57	24.92	106.44	49.80	0.190855	0.815195	0.381405	-2.38945	-0.294783	-1.39061	0.152	0.062		Hypothetical protein
AWC34_RS07545	134.63	53.17	25.04	45.21	0.394934	0.185991	0.335809	-1.34032	-2.42669	-1.57429	0.362	0.272	S	Pentapeptide repeat-containing protein|Uncharacterized protein YisX
AWC34_RS07550	18829.82	19073.49	6181.07	6248.25	1.01294	0.32826	0.331827	0.0185496	-1.60709	-1.5915	0.932	0.987	G	Transaldolase|Probable transaldolase {ECO:0000255|HAMAP-Rule:MF_00494}
AWC34_RS07555	90.83	26.58	70.44	24.24	0.292635	0.775515	0.266872	-1.77283	-0.366774	-1.90578	0.302	0.16		Hypothetical protein
AWC34_RS07560	67.31	66.46	59.48	32.11	0.987372	0.883673	0.477047	-0.0183346	-0.178416	-1.0678	0.978	1	D	Fluoride efflux transporter CrcB|Putative fluoride ion transporter CrcB 2 {ECO:0000255|HAMAP-Rule:MF_00454}
AWC34_RS07565	209.24	151.19	466.44	137.60	0.722567	2.22921	0.657618	-0.468796	1.15653	-0.604678	0.721	0.693	D	CrcB family protein|Putative fluoride ion transporter CrcB 1 {ECO:0000255|HAMAP-Rule:MF_00454}
AWC34_RS07570	1926.94	2631.74	3038.10	4121.38	1.36576	1.57664	2.13882	0.449705	0.656858	1.09682	0.585	0.697	R	Aldo/keto reductase|Alcohol dehydrogenase [NADP(+)] A
AWC34_RS07575	5608.07	4357.99	7658.64	6670.22	0.777093	1.36565	1.1894	-0.363841	0.449584	0.25023	0.736	0.752	S	NERD domain-containing protein
AWC34_RS07580	3342.95	5150.51	10379.00	3490.40	1.54071	3.10474	1.04411	0.623594	1.63447	0.0622706	0.464	0.589	H	Methionine adenosyltransferase|S-adenosylmethionine synthase {ECO:0000255|HAMAP-Rule:MF_00086}
AWC34_RS07585	18674.92	28668.39	9450.82	9943.08	1.53513	0.50607	0.53243	0.618359	-0.982591	-0.909337	0.463	0.592	C	Phosphoenolpyruvate carboxykinase (ATP)|Phosphoenolpyruvate carboxykinase [ATP] {ECO:0000255|HAMAP-Rule:MF_00453}
AWC34_RS07590	2481.66	1222.83	1726.44	2452.52	0.492747	0.69568	0.988258	-1.02108	-0.523505	-0.0170406	0.323	0.38	E	S9 family peptidase|Uncharacterized peptidase YtmA
AWC34_RS07595	863.72	433.64	591.65	872.11	0.502061	0.685002	1.00971	-0.994066	-0.54582	0.0139464	0.358	0.395	L	Nucleoside triphosphatase YtkD|Putative 8-oxo-dGTP diphosphatase YtkD
AWC34_RS07600	819.11	513.39	1338.27	1069.99	0.626766	1.63381	1.30628	-0.674002	0.70824	0.385468	0.533	0.561	S	Membrane protein insertion efficiency factor YidD|Putative membrane protein insertion efficiency factor {ECO:0000255|HAMAP-Rule:MF_00386}
AWC34_RS07605	1447.64	1073.30	867.13	871.45	0.741414	0.598996	0.60198	-0.431649	-0.739383	-0.732213	0.691	0.709	M	O-succinylbenzoate synthase
AWC34_RS07610	2699.01	1885.75	2170.97	2120.32	0.698682	0.804358	0.785592	-0.517292	-0.314091	-0.348148	0.62	0.654	I	O-succinylbenzoate--CoA ligase|2-succinylbenzoate--CoA ligase {ECO:0000255|HAMAP-Rule:MF_00731}
AWC34_RS07615	47.85	3.32	1.57	46.52	0.0693835	0.0328109	0.972205	-3.84926	-4.92968	-0.0406678	0.181	0.013	M	Glycosyltransferase family 2 protein|Minor teichoic acid biosynthesis protein GgaA
AWC34_RS07620	12.17	0.00	3.13	7.21	0	0.25719	0.59244	-	-1.95909	-0.755258	0.463	0.029		Hypothetical protein
AWC34_RS07625	7964.84	11711.59	15739.90	39015.53	1.47041	1.97617	4.89847	0.55622	0.982709	2.29233	0.504	0.629	S	Peptidase
AWC34_RS07630	360.08	104.67	197.22	509.77	0.290685	0.547712	1.41571	-1.78247	-0.868512	0.501529	0.161	0.141	S	Carboxymuconolactone decarboxylase family protein|Uncharacterized protein YdfG
AWC34_RS07635	0.00	0.00	0.00	0.00	-	-	-	-	-	-	1	1		tRNA-Ser
AWC34_RS07640	0.00	0.00	0.00	0.00	-	-	-	-	-	-	1	1		tRNA-Glu
AWC34_RS07645	0.00	0.00	0.00	0.00	-	-	-	-	-	-	1	1		tRNA-Asn
AWC34_RS07650	0.00	0.00	0.00	0.00	-	-	-	-	-	-	1	1		tRNA-Gly
AWC34_RS07655	0.00	0.00	0.00	0.00	-	-	-	-	-	-	1	1		tRNA-His
AWC34_RS07660	0.00	0.00	0.00	0.00	-	-	-	-	-	-	1	1		tRNA-Phe
AWC34_RS07665	0.00	0.00	0.00	0.00	-	-	-	-	-	-	1	1		tRNA-Asp
AWC34_RS07670	0.00	0.00	0.00	0.00	-	-	-	-	-	-	1	1		tRNA-Met
AWC34_RS07675	624.47	328.97	161.22	480.28	0.526799	0.258171	0.7691	-0.924676	-1.9536	-0.378757	0.403	0.43	R	Serine hydrolase family protein|Putative hydrolase YdeN
AWC34_RS07680	24747.69	15398.35	44898.46	21127.81	0.622214	1.81425	0.853729	-0.684518	0.859372	-0.228151	0.495	0.553	H	Protoporphyrinogen oxidase|Protoporphyrinogen oxidase
AWC34_RS07685	8971.29	8069.68	10668.57	11488.76	0.899501	1.18919	1.28061	-0.152804	0.249979	0.356836	0.916	0.894	H	Ferrochelatase|Ferrochelatase {ECO:0000255|HAMAP-Rule:MF_00323}
AWC34_RS07690	4360.75	4276.58	5888.37	10690.69	0.980698	1.35031	2.45157	-0.0281188	0.433292	1.29371	0.973	0.981	H	Uroporphyrinogen decarboxylase|Uroporphyrinogen decarboxylase {ECO:0000255|HAMAP-Rule:MF_00218}
AWC34_RS07695	4016.89	6557.76	2756.36	2620.26	1.63255	0.686193	0.652311	0.707124	-0.543315	-0.616369	0.414	0.54	S	Signal transduction protein TRAP|Signal transduction protein TRAP
AWC34_RS07700	2342.17	1468.73	2541.92	1157.79	0.627081	1.08528	0.494324	-0.673277	0.118073	-1.01647	0.513	0.56	U	Multidrug ABC transporter ATP-binding protein|Protein EcsB
AWC34_RS07705	2261.88	2455.63	5544.02	3392.11	1.08566	2.45107	1.49969	0.118571	1.29341	0.584661	0.847	0.918	CP	ABC transporter ATP-binding protein|ABC-type transporter ATP-binding protein EcsA
AWC34_RS07710	4314.52	4921.23	3659.49	6439.58	1.14062	0.84818	1.49254	0.189819	-0.237557	0.577767	0.784	0.869	FG	HIT family protein|Uncharacterized HIT-like protein MJ0866
AWC34_RS07715	10989.06	10320.95	5988.55	21832.84	0.939202	0.544956	1.98678	-0.0904922	-0.875789	0.990432	0.971	0.937	S	YtxH domain-containing protein
AWC34_RS07720	399.01	191.07	466.44	279.13	0.47886	1.16899	0.699556	-1.06232	0.225267	-0.515488	0.364	0.367	S	DUF3267 domain-containing protein
AWC34_RS07725	1941.54	1852.52	2261.75	7535.12	0.95415	1.16493	3.881	-0.0677123	0.220238	1.95643	0.992	0.954	O	Peptidyl-prolyl cis-trans isomerase|Foldase protein PrsA {ECO:0000255|HAMAP-Rule:MF_01145}
AWC34_RS07730	16589.83	20314.60	11872.23	7311.03	1.22452	0.715633	0.440693	0.292218	-0.482708	-1.18215	0.697	0.799	R	3'-5' exoribonuclease YhaM|3'-5' exoribonuclease YhaM {ECO:0000255|HAMAP-Rule:MF_01427}
AWC34_RS07735	20259.61	28319.48	13201.10	14605.02	1.39783	0.651597	0.720893	0.483188	-0.617948	-0.472142	0.553	0.675	S	DNA double-strand break repair Rad50 ATPase|Uncharacterized protein YhaN
AWC34_RS07740	3711.95	1762.80	1549.57	2069.21	0.474899	0.417454	0.557446	-1.07431	-1.26031	-0.843097	0.295	0.356	L	DNA repair exonuclease|Uncharacterized metallophosphoesterase YhaO
AWC34_RS07745	27684.33	56750.28	22816.28	9061.14	2.04991	0.824159	0.327302	1.03556	-0.279006	-1.61131	0.256	0.372	S	YlbF/YmcA family competence regulator|UPF0342 protein EF_0681 {ECO:0000255|HAMAP-Rule:MF_01526}
AWC34_RS07750	335.75	455.24	1548.01	157.25	1.35589	4.6106	0.468354	0.43924	2.20496	-1.09433	0.627	0.707	S	DUF445 domain-containing protein|UPF0754 membrane protein SAB1779c
AWC34_RS07755	2592.77	1970.48	35525.90	2976.04	0.75999	13.7019	1.14782	-0.395947	3.77631	0.1989	0.713	0.731	K	Transcriptional regulator
AWC34_RS07760	364.95	599.78	594.79	1679.35	1.64346	1.62978	4.60159	0.716735	0.704682	2.20213	0.449	0.537	F	Formyltetrahydrofolate deformylase|Formyltetrahydrofolate deformylase {ECO:0000255|HAMAP-Rule:MF_01927}
AWC34_RS07765	802.08	7910.18	2277.40	1976.17	9.86208	2.83937	2.46381	3.30189	1.50557	1.30089	0.01	0.008		Hypothetical protein
AWC34_RS07770	71.37	23.26	25.04	40.62	0.325907	0.350848	0.569147	-1.61747	-1.51108	-0.813128	0.375	0.198		Hypothetical protein
AWC34_RS07775	7891.04	9473.61	6317.25	14422.22	1.20055	0.80056	1.82767	0.263699	-0.320919	0.870006	0.721	0.819	C	Dicarboxylate/amino acid:cation symporter|C4-dicarboxylate transport protein 1 {ECO:0000255|HAMAP-Rule:MF_01300}
AWC34_RS07780	981.31	925.43	721.57	1813.01	0.943056	0.735313	1.84754	-0.0845851	-0.44357	0.885606	0.978	0.943	K	DNA-binding response regulator|Oxygen regulatory protein NreC
AWC34_RS07785	1430.61	1423.87	1183.31	1784.18	0.995289	0.827137	1.24715	-0.006813	-0.273802	0.318631	0.956	0.996	T	Sensor histidine kinase|Sensor histidine kinase YhcY
AWC34_RS07790	2807.69	2505.47	1582.44	1908.02	0.89236	0.563609	0.679569	-0.164302	-0.827233	-0.557307	0.907	0.887	J	RluA family pseudouridine synthase|Ribosomal large subunit pseudouridine synthase D
AWC34_RS07795	14763.46	34978.59	8361.43	14950.98	2.36927	0.56636	1.0127	1.24444	-0.820209	0.0182092	0.188	0.286	C	Class II fumarate hydratase|Fumarate hydratase class II {ECO:0000255|HAMAP-Rule:MF_00743}
AWC34_RS07800	453.35	199.37	150.26	1421.84	0.439771	0.331444	3.1363	-1.18518	-1.59316	1.64906	0.308	0.314		Hypothetical protein
AWC34_RS07805	4999.82	7330.33	3712.71	4449.00	1.46612	0.742569	0.889832	0.552002	-0.429404	-0.168395	0.508	0.632		Hypothetical protein
AWC34_RS07810	10834.97	8262.41	2147.49	8435.40	0.762569	0.1982	0.778535	-0.391061	-2.33497	-0.361167	0.712	0.734		Glucosamine-6-phosphate isomerase
AWC34_RS07815	987.80	780.88	1344.53	3120.85	0.790524	1.36114	3.15939	-0.339118	0.444811	1.65965	0.768	0.77	J	tRNA(uridine(34)/cytosine(34)/5-carboxymethylaminomethyluridine(34)-2'-O)-methyltransferase TrmL|Putative tRNA (cytidine(34)-2'-O)-methyltransferase {ECO:0000255|HAMAP-Rule:MF_01885}
AWC34_RS07820	1772.85	1422.20	2560.71	5631.68	0.802211	1.4444	3.17663	-0.317946	0.530473	1.66749	0.779	0.783	C	tRNA epoxyqueuosine(34) reductase QueG|Epoxyqueuosine reductase {ECO:0000255|HAMAP-Rule:MF_00916}
AWC34_RS07825	478.49	440.29	965.74	489.46	0.920166	2.01831	1.02293	-0.120035	1.01315	0.0327022	0.95	0.919	P	Amino acid ABC transporter ATP-binding protein|Arginine transport ATP-binding protein ArtP
AWC34_RS07830	328.46	267.49	300.52	201.81	0.814376	0.914936	0.614413	-0.296233	-0.128257	-0.70272	0.821	0.804	E	Glutamate ABC transporter permease|Histidine transport system permease protein HisM
AWC34_RS07835	4964.95	5207.00	6987.16	3256.48	1.04875	1.4073	0.655894	0.0686732	0.492927	-0.608466	0.888	0.953	S	PTS transporter subunit IIC
AWC34_RS07840	0.00	0.00	0.00	0.00	-	-	-	-	-	-	1	1		tRNA-Leu
AWC34_RS07845	0.00	0.00	0.00	0.00	-	-	-	-	-	-	1	1		tRNA-Cys
AWC34_RS07850	0.00	0.00	0.00	0.00	-	-	-	-	-	-	1	1		tRNA-Gln
AWC34_RS07855	0.00	0.00	0.00	0.00	-	-	-	-	-	-	1	1		tRNA-His
AWC34_RS07860	0.00	0.00	0.00	0.00	-	-	-	-	-	-	1	1		tRNA-Trp
AWC34_RS07865	0.00	0.00	0.00	0.00	-	-	-	-	-	-	1	1		tRNA-Tyr
AWC34_RS07870	0.00	0.00	0.00	0.00	-	-	-	-	-	-	1	1		tRNA-Thr
AWC34_RS07875	0.00	0.00	0.00	0.00	-	-	-	-	-	-	1	1		tRNA-Phe
AWC34_RS07880	0.00	0.00	0.00	0.00	-	-	-	-	-	-	1	1		tRNA-Asp
AWC34_RS07885	0.00	0.00	0.00	0.00	-	-	-	-	-	-	1	1		tRNA-Met
AWC34_RS07890	0.00	0.00	0.00	0.00	-	-	-	-	-	-	1	1		tRNA-Ser
AWC34_RS07895	0.00	0.00	0.00	0.00	-	-	-	-	-	-	1	1		tRNA-Ser
AWC34_RS07900	0.00	0.00	0.00	0.00	-	-	-	-	-	-	1	1		tRNA-Met
AWC34_RS07905	0.00	0.00	0.00	0.00	-	-	-	-	-	-	1	1		tRNA-Met
AWC34_RS07910	0.00	0.00	0.00	0.00	-	-	-	-	-	-	1	1		tRNA-Ala
AWC34_RS07915	0.00	0.00	0.00	0.00	-	-	-	-	-	-	1	1		tRNA-Pro
AWC34_RS07920	0.00	0.00	0.00	0.00	-	-	-	-	-	-	1	1		tRNA-Arg
AWC34_RS07925	0.00	0.00	0.00	0.00	-	-	-	-	-	-	1	1		tRNA-Leu
AWC34_RS07930	0.00	0.00	0.00	0.00	-	-	-	-	-	-	1	1		tRNA-Gly
AWC34_RS07935	0.00	0.00	0.00	0.00	-	-	-	-	-	-	1	1		tRNA-Leu
AWC34_RS07940	0.00	0.00	0.00	0.00	-	-	-	-	-	-	1	1		tRNA-Lys
AWC34_RS07945	0.00	0.00	0.00	0.00	-	-	-	-	-	-	1	1		tRNA-Thr
AWC34_RS07950	0.00	0.00	0.00	0.00	-	-	-	-	-	-	1	1		tRNA-Val
AWC34_RS07955	0.00	0.00	0.00	0.00	-	-	-	-	-	-	1	1		5S ribosomal RNA
AWC34_RS07960	0.00	0.00	0.00	0.00	-	-	-	-	-	-	1	1		23S ribosomal RNA
AWC34_RS07965	0.00	0.00	0.00	0.00	-	-	-	-	-	-	1	1		tRNA-Ala
AWC34_RS07970	0.00	0.00	0.00	0.00	-	-	-	-	-	-	1	1		tRNA-Ile
AWC34_RS07975	0.00	0.00	0.00	0.00	-	-	-	-	-	-	1	1		16S ribosomal RNA
AWC34_RS07980	29560.98	12640.34	22711.41	48709.62	0.427602	0.76829	1.64777	-1.22566	-0.380277	0.720513	0.231	0.293	K	Transcriptional repressor|Peroxide-responsive repressor PerR
AWC34_RS07985	2887.16	3306.29	1508.88	4432.61	1.14517	0.522617	1.53528	0.195562	-0.936173	0.618505	0.78	0.865	E	2-hydroxyacid dehydrogenase|Glyoxylate/hydroxypyruvate reductase B {ECO:0000255|HAMAP-Rule:MF_01667}
AWC34_RS07990	930.22	714.43	117.39	2406.65	0.768023	0.126196	2.58718	-0.380779	-2.98626	1.37138	0.736	0.744	O	Peroxiredoxin|Putative peroxiredoxin YgaF
AWC34_RS07995	2923.66	9947.12	7153.08	2843.03	3.40228	2.44662	0.972422	1.7665	1.29079	-0.0403462	0.087	0.135	H	Glutamate-1-semialdehyde 2,1-aminomutase|Glutamate-1-semialdehyde 2,1-aminomutase 1 {ECO:0000255|HAMAP-Rule:MF_00375}
AWC34_RS08000	2994.22	5449.57	5950.98	1579.75	1.82003	1.98749	0.5276	0.863962	0.990947	-0.922484	0.334	0.456	S	Aromatic acid exporter family protein|UPF0421 protein YgaE
AWC34_RS08005	2772.81	4667.02	6337.59	1821.53	1.68314	2.28562	0.656926	0.751153	1.19259	-0.606198	0.392	0.516	V	ABC transporter ATP-binding protein|Iron-sulfur clusters transporter ATM1, mitochondrial
AWC34_RS08010	2767.95	2058.54	5554.98	8707.32	0.743706	2.00689	3.14576	-0.427196	1.00496	1.65341	0.688	0.711	J	DUF402 domain-containing protein|UPF0374 protein SH1094 {ECO:0000255|HAMAP-Rule:MF_01568}
AWC34_RS08015	1779.34	1520.23	11319.70	2287.40	0.854379	6.36174	1.28553	-0.227053	2.66942	0.362366	0.855	0.844	L	A/G-specific adenine glycosylase|Probable A/G-specific adenine glycosylase YfhQ
AWC34_RS08020	3991.75	4113.76	8209.60	6372.74	1.03057	2.05664	1.59648	0.0434363	1.04029	0.674892	0.91	0.97	R	Metal-dependent hydrolase|Uncharacterized protein YfhP
AWC34_RS08025	1849.08	1159.69	547.83	1760.60	0.627171	0.296272	0.952149	-0.673068	-1.75501	-0.0707405	0.516	0.561		Hypothetical protein
AWC34_RS08030	2022.64	1536.84	890.61	1276.38	0.759819	0.440321	0.631047	-0.396273	-1.18337	-0.664182	0.715	0.731	GM	Teichoic acid ABC transporter ATP-binding protein|Teichoic acids export ATP-binding protein TagH {ECO:0000255|HAMAP-Rule:MF_01715}
AWC34_RS08035	326.02	277.46	23.48	265.37	0.851052	0.0720201	0.813968	-0.232681	-3.79546	-0.296955	0.868	0.844	S	DUF1811 domain-containing protein
AWC34_RS08040	403.07	533.33	61.04	304.03	1.32317	0.151438	0.754286	0.403998	-2.7232	-0.406817	0.646	0.729	R	Recombination regulator RecX|Regulatory protein RecX {ECO:0000255|HAMAP-Rule:MF_01114}
AWC34_RS08045	1742.84	1947.22	2130.27	1202.34	1.11727	1.2223	0.689874	0.159976	0.289596	-0.535595	0.813	0.89	M	Glycosyl transferase|Monofunctional glycosyltransferase {ECO:0000255|HAMAP-Rule:MF_01434}
AWC34_RS08050	11345.90	16328.77	15260.94	15822.44	1.43918	1.34506	1.39455	0.525245	0.427673	0.479801	0.524	0.648	R	Type 1 glutamine amidotransferase|Uncharacterized protein SERP1413
AWC34_RS08055	2154.02	3857.90	2706.27	2799.13	1.79102	1.25638	1.29949	0.840784	0.329274	0.377947	0.347	0.468	I	Acyl-CoA thioesterase|Uncharacterized acyl-CoA thioester hydrolase YkhA
AWC34_RS08060	3864.42	5000.98	2322.79	4777.92	1.29411	0.601071	1.23639	0.371959	-0.734393	0.306131	0.638	0.747	E	Aminopeptidase|Aminopeptidase 2
AWC34_RS08065	420.10	161.16	156.52	424.59	0.383623	0.372578	1.01069	-1.38224	-1.42439	0.0153376	0.247	0.243	S	DUF1128 domain-containing protein|UPF0435 protein SSP0913 {ECO:0000255|HAMAP-Rule:MF_00829}
AWC34_RS08070	8481.45	7351.93	5072.89	24730.91	0.866825	0.598116	2.91588	-0.206188	-0.741503	1.54393	0.869	0.858	T	Low molecular weight phosphotyrosine protein phosphatase|Low molecular weight protein-tyrosine-phosphatase PtpA
AWC34_RS08075	12169.88	12200.06	8810.65	23453.22	1.00248	0.723972	1.92715	0.0035733	-0.465995	0.946471	0.945	0.998		Hypothetical protein
AWC34_RS08080	6543.97	17664.58	4395.15	4379.54	2.69937	0.671634	0.669248	1.43262	-0.574254	-0.579387	0.143	0.221	S	YihY/virulence factor BrkB family protein|Putative ribonuclease-like protein YfkH
AWC34_RS08085	5804.33	6270.33	6771.16	5528.16	1.08028	1.16657	0.95242	0.111412	0.222273	-0.0703302	0.851	0.923	T	DNA-binding response regulator|Response regulator protein VraR
AWC34_RS08090	3196.97	2050.23	2167.84	3356.73	0.641304	0.678092	1.04997	-0.640919	-0.560447	0.0703513	0.532	0.579	T	Sensor histidine kinase|Sensor protein VraS
AWC34_RS08095	1259.48	1435.50	1723.31	1343.22	1.13976	1.36827	1.06649	0.188725	0.452354	0.0928674	0.791	0.871	S	Transporter
AWC34_RS08100	1091.61	1272.67	796.70	1687.21	1.16587	0.729839	1.54562	0.221401	-0.454349	0.628182	0.765	0.848		Hypothetical protein
AWC34_RS08105	3027.47	4818.22	2944.19	12972.20	1.5915	0.972492	4.28483	0.670388	-0.0402419	2.09924	0.437	0.562	J	Type I methionyl aminopeptidase|Methionine aminopeptidase {ECO:0000255|HAMAP-Rule:MF_01974}
AWC34_RS08110	1050.25	1040.07	615.13	618.53	0.990307	0.585699	0.588936	-0.0140522	-0.77177	-0.763817	0.962	0.991	S	Aromatic acid exporter family protein|UPF0421 protein SSP0904
AWC34_RS08115	4921.15	5599.10	4586.11	4847.37	1.13776	0.931918	0.985008	0.186199	-0.101725	-0.0217933	0.787	0.872	R	Glutamine amidotransferase
AWC34_RS08120	5253.66	4045.64	2804.88	5976.99	0.770061	0.533891	1.13768	-0.376955	-0.905384	0.186096	0.725	0.743	M	DUF1727 domain-containing protein
AWC34_RS08125	40872.82	17162.82	11579.53	15576.07	0.419908	0.283306	0.381086	-1.25186	-1.81957	-1.39181	0.222	0.283	P	H-type ferritin FtnA|Bacterial non-heme ferritin
AWC34_RS08130	459.03	451.92	934.44	366.93	0.984511	2.03568	0.79936	-0.022521	1.02551	-0.323084	0.971	0.987	L	DNA polymerase III subunit epsilon|DNA polymerase III PolC-type {ECO:0000255|HAMAP-Rule:MF_00356}
AWC34_RS08135	665.02	558.25	682.44	437.69	0.839448	1.02619	0.658161	-0.252486	0.0373045	-0.603488	0.842	0.829	L	DNA polymerase IV|DNA polymerase IV {ECO:0000255|HAMAP-Rule:MF_01113}
AWC34_RS08140	2148.34	1659.79	8024.91	1599.41	0.772592	3.7354	0.744486	-0.372222	1.90126	-0.425683	0.734	0.747	S	DUF3267 domain-containing protein
AWC34_RS08145	2123.20	2543.69	8032.73	2693.64	1.19805	3.78331	1.26867	0.260683	1.91965	0.343317	0.728	0.821	J	23S rRNA (uracil(1939)-C(5))-methyltransferase RlmD|Uncharacterized RNA methyltransferase SERP1435
AWC34_RS08150	4731.38	4130.37	5473.59	3050.08	0.872974	1.15687	0.644649	-0.19599	0.210226	-0.633414	0.879	0.865	I	Diacylglycerol kinase|Diacylglycerol kinase
AWC34_RS08155	34957.38	67764.06	66990.04	27544.46	1.93848	1.91633	0.787944	0.954923	0.93835	-0.343835	0.289	0.41	J	Asp-tRNA(Asn)/Glu-tRNA(Gln) amidotransferase subunit GatB|Aspartyl/glutamyl-tRNA(Asn/Gln) amidotransferase subunit B {ECO:0000255|HAMAP-Rule:MF_00121}
AWC34_RS08160	18910.11	32700.73	35316.16	15822.44	1.72927	1.86758	0.836719	0.790165	0.901171	-0.257186	0.366	0.494	J	Asp-tRNA(Asn)/Glu-tRNA(Gln) amidotransferase subunit GatA|Glutamyl-tRNA(Gln) amidotransferase subunit A {ECO:0000255|HAMAP-Rule:MF_00120}
AWC34_RS08165	2810.12	3138.49	2808.01	4148.25	1.11685	0.999249	1.47618	0.159439	-0.00108367	0.561871	0.811	0.89	J	Asp-tRNA(Asn)/Glu-tRNA(Gln) amidotransferase subunit GatC|Aspartyl/glutamyl-tRNA(Asn/Gln) amidotransferase subunit C {ECO:0000255|HAMAP-Rule:MF_00122}
AWC34_RS08170	3868.47	2525.41	1009.57	2141.94	0.652819	0.260974	0.553692	-0.615245	-1.93802	-0.852845	0.548	0.594	S	Hypothetical protein|Uncharacterized lipoprotein YerH
AWC34_RS08175	4436.99	6564.40	3457.58	3529.71	1.47947	0.779263	0.795519	0.565082	-0.359819	-0.330032	0.5	0.624	L	NAD-dependent DNA ligase LigA|DNA ligase {ECO:0000255|HAMAP-Rule:MF_01588}
AWC34_RS08180	2762.27	6345.09	2291.49	4604.94	2.29706	0.829568	1.66709	1.19979	-0.269568	0.737328	0.205	0.303	L	DNA helicase PcrA|ATP-dependent DNA helicase PcrA
AWC34_RS08185	431.45	191.07	150.26	518.94	0.442855	0.348267	1.20278	-1.17509	-1.52173	0.266374	0.314	0.319	R	Heptaprenylglyceryl phosphate synthase|Heptaprenylglyceryl phosphate synthase {ECO:0000255|HAMAP-Rule:MF_00112}
AWC34_RS08190	344.68	292.42	342.78	577.26	0.848381	0.994488	1.67477	-0.237216	-0.00797465	0.743964	0.863	0.841	M	D-alanyl-D-alanine carboxypeptidase|Putative carboxypeptidase YodJ
AWC34_RS08195	6297.42	9410.47	4160.37	11361.65	1.49434	0.660647	1.80418	0.579506	-0.598049	0.85134	0.49	0.615	S	Hypothetical protein|Uncharacterized protein YerC
AWC34_RS08200	13181.20	27751.26	15476.94	18115.08	2.10537	1.17417	1.37431	1.07407	0.231639	0.458709	0.243	0.355	F	Adenylosuccinate lyase|Adenylosuccinate lyase
AWC34_RS08205	1935.86	2390.83	3615.67	1354.36	1.23502	1.86773	0.699617	0.304537	0.901288	-0.515363	0.694	0.792	S	NETI motif-containing protein
AWC34_RS08210	4880.60	5657.25	6783.68	3435.36	1.15913	1.38993	0.703881	0.213042	0.47501	-0.506597	0.764	0.853	S	DUF2179 domain-containing protein|UPF0316 protein BPUM_0594 {ECO:0000255|HAMAP-Rule:MF_01515}
AWC34_RS08215	5257.72	8074.67	7799.51	4996.11	1.53577	1.48344	0.950243	0.618966	0.568946	-0.0736321	0.465	0.592	H	Ammonia-dependent NAD(+) synthetase|NH(3)-dependent NAD(+) synthetase {ECO:0000255|HAMAP-Rule:MF_00193}
AWC34_RS08220	4138.54	7567.92	5866.46	4631.15	1.82864	1.41752	1.11903	0.870775	0.503368	0.162249	0.329	0.452	H	Nicotinate phosphoribosyltransferase|Nicotinate phosphoribosyltransferase
AWC34_RS08225	4089.07	868.94	1458.79	3394.08	0.212503	0.356753	0.830037	-2.23444	-1.487	-0.268752	0.054	0.063	EP	Nitric oxide synthase|Nitric oxide synthase, endothelial
AWC34_RS08230	6676.97	863.96	2800.19	7871.90	0.129394	0.41938	1.17896	-2.95016	-1.25367	0.237518	0.019	0.017	E	Prephenate dehydratase|Prephenate dehydratase
AWC34_RS08235	2811.74	3012.22	1535.49	3351.49	1.0713	0.5461	1.19196	0.0993639	-0.872764	0.253339	0.862	0.931	P	SLC13 family permease|Sodium-dependent dicarboxylate transporter SdcS
AWC34_RS08240	935.90	930.41	406.96	2284.78	0.994134	0.434833	2.44127	-0.00848778	-1.20147	1.28763	0.958	0.996	S	Pectate lyase
AWC34_RS08245	509.31	174.45	471.13	490.11	0.342522	0.925036	0.962302	-1.54573	-0.112419	-0.0554385	0.193	0.194	Q	Isochorismatase|Uncharacterized isochorismatase family protein PncA
AWC34_RS08250	14057.08	17883.89	8049.95	3981.82	1.27223	0.572662	0.283261	0.347364	-0.804245	-1.8198	0.654	0.763	C	Manganese-dependent inorganic pyrophosphatase|Probable manganese-dependent inorganic pyrophosphatase {ECO:0000255|HAMAP-Rule:MF_00207}
AWC34_RS08255	8264.10	14695.56	11562.31	2763.75	1.77824	1.3991	0.334428	0.830451	0.4845	-1.58023	0.347	0.473	C	Aldehyde dehydrogenase|Fatty aldehyde dehydrogenase
AWC34_RS08260	4229.37	8596.36	3125.75	5247.06	2.03254	0.739058	1.24062	1.02328	-0.43624	0.311067	0.264	0.378	G	Hypothetical protein|Uncharacterized protein SSP0869
AWC34_RS08265	123.27	63.14	328.70	114.66	0.512209	2.6665	0.930153	-0.965196	1.41495	-0.10446	0.508	0.434	S	YolD-like family protein
AWC34_RS08270	844.25	682.86	2892.53	821.66	0.808836	3.42615	0.973243	-0.30608	1.77659	-0.0391287	0.796	0.792	R	Choloylglycine hydrolase
AWC34_RS08275	660.97	913.80	884.35	471.11	1.38251	1.33796	0.712755	0.467294	0.420033	-0.488521	0.588	0.686	S	Hypothetical protein
AWC34_RS08280	194.64	151.19	386.61	122.53	0.776767	1.98628	0.629521	-0.364446	0.990071	-0.667673	0.791	0.757	S	DUF1700 domain-containing protein
AWC34_RS08285	483.36	56.49	39.13	394.45	0.116869	0.0809542	0.816058	-3.09703	-3.62675	-0.293256	0.031	0.014		Hypothetical protein
AWC34_RS08290	11358.07	9696.24	3429.41	7720.55	0.853687	0.301936	0.679741	-0.22822	-1.72769	-0.556942	0.85	0.843	S	Thioredoxin family protein
AWC34_RS08295	1038.08	676.21	405.39	833.45	0.651405	0.390519	0.802876	-0.618374	-1.35654	-0.31675	0.563	0.595	S	Membrane protein
AWC34_RS08300	1634.17	1616.59	1809.40	3719.73	0.989242	1.10723	2.27622	-0.0156042	0.146953	1.18664	0.963	0.99	E	ABC transporter ATP-binding protein|Phosphonates import ATP-binding protein PhnC 1 {ECO:0000255|HAMAP-Rule:MF_01713}
AWC34_RS08305	128.14	14.95	61.04	112.70	0.116669	0.476354	0.879507	-3.0995	-1.06989	-0.185233	0.091	0.019		Hypothetical protein
AWC34_RS08310	462.27	159.50	167.48	595.60	0.345036	0.362299	1.28842	-1.53518	-1.46475	0.365608	0.2	0.198	V	ABC transporter ATP-binding protein|Bacitracin transport ATP-binding protein BcrA
AWC34_RS08315	314.67	61.47	499.31	522.22	0.195348	1.58677	1.65958	-2.35589	0.666096	0.730818	0.09	0.056	K	GntR family transcriptional regulator|HTH-type transcriptional repressor YvoA
AWC34_RS08320	179.23	79.75	206.61	602.15	0.444959	1.15276	3.35965	-1.16826	0.205098	1.74831	0.388	0.329		Hypothetical protein
AWC34_RS08325	17737.40	18960.51	10413.44	16659.16	1.06896	0.587089	0.939211	0.0962032	-0.768348	-0.0904789	0.863	0.933	E	Aspartate aminotransferase
AWC34_RS08330	6426.37	8476.74	1953.40	8166.76	1.31906	0.303966	1.27082	0.399505	-1.71802	0.34576	0.615	0.729	S	Hypothetical protein
AWC34_RS08335	1218.93	383.80	411.65	816.41	0.314866	0.337714	0.669776	-1.66719	-1.56613	-0.57825	0.139	0.159	R	HD domain-containing protein
AWC34_RS08340	144139.18	127774.11	66223.08	103371.99	0.886463	0.459438	0.717168	-0.173867	-1.12206	-0.479617	0.897	0.88	O	Chaperonin GroEL|60 kDa chaperonin {ECO:0000255|HAMAP-Rule:MF_00600}
AWC34_RS08345	28958.41	11078.57	4983.67	27370.17	0.382568	0.172098	0.945154	-1.38621	-2.5387	-0.081378	0.182	0.236	O	Co-chaperone GroES|10 kDa chaperonin {ECO:0000255|HAMAP-Rule:MF_00580}
AWC34_RS08350	2152.40	955.34	3639.15	503.21	0.443849	1.69074	0.23379	-1.17186	0.757655	-2.09671	0.263	0.315	R	CPBP family intramembrane metalloprotease|Putative membrane peptidase YdiL
AWC34_RS08355	5245.55	7503.13	19393.13	13533.07	1.43038	3.69706	2.57991	0.516399	1.88638	1.36732	0.532	0.654	R	Hypothetical protein|Protein starmaker
AWC34_RS08360	475.25	355.55	2523.14	356.44	0.748133	5.30908	0.750005	-0.418634	2.40846	-0.415027	0.722	0.72	R	Nitroreductase|Fatty acid repression mutant protein 2
AWC34_RS08365	1673.09	1825.94	3448.19	1828.09	1.09136	2.06097	1.09264	0.126124	1.04332	0.127822	0.841	0.913	R	Carbon-nitrogen family hydrolase|Hydrolase in agr operon
AWC34_RS08370	304265.63	332358.89	66218.38	58447.62	1.09233	0.217633	0.192094	0.127411	-2.20003	-2.38012	0.835	0.912	T	Accessory gene regulator B|Accessory gene regulator protein B {ECO:0000255|HAMAP-Rule:MF_00784}
AWC34_RS08375	92845.81	114062.13	59996.62	34111.15	1.22851	0.646196	0.367396	0.296911	-0.629956	-1.44459	0.693	0.796		Cyclic lactone autoinducer peptide
AWC34_RS08380	20565.36	11470.68	9156.56	2636.64	0.557767	0.445242	0.128208	-0.842265	-1.16734	-2.96344	0.401	0.466	T	GHKL domain-containing protein
AWC34_RS08385	13967.87	2512.12	9489.96	6495.27	0.17985	0.679414	0.465015	-2.47513	-0.557638	-1.10465	0.036	0.041	T	DNA-binding response regulator|Accessory gene regulator A
AWC34_RS08390	1634.17	1199.57	936.00	962.53	0.734055	0.572768	0.589002	-0.446041	-0.803978	-0.763655	0.678	0.7	G	Carbohydrate kinase|Probable fructokinase-1
AWC34_RS08395	2115.09	1462.08	1241.22	1434.95	0.691261	0.58684	0.678434	-0.532697	-0.76896	-0.559719	0.611	0.645	G	Sucrose-6-phosphate hydrolase|Sucrose-6-phosphate hydrolase
AWC34_RS08400	751.80	164.48	270.78	564.15	0.218782	0.360176	0.750399	-2.19244	-1.47323	-0.41427	0.076	0.07	K	LacI family transcriptional regulator|Sucrose operon repressor
AWC34_RS08405	1666.61	1847.54	7389.42	2369.30	1.10856	4.4338	1.42163	0.148689	2.14854	0.507544	0.822	0.898	O	Oxidoreductase|UPF0033 protein YeeD
AWC34_RS08410	1875.03	3035.48	15456.59	1940.13	1.6189	8.24338	1.03472	0.695011	3.04324	0.0492396	0.426	0.548	S	YeeE/YedE family protein|UPF0394 inner membrane protein YeeE
AWC34_RS08415	1468.72	563.23	1477.57	1195.14	0.383484	1.00603	0.813729	-1.38276	0.0086671	-0.29738	0.202	0.239	K	Redox-sensing transcriptional repressor Rex|Redox-sensing transcriptional repressor Rex {ECO:0000255|HAMAP-Rule:MF_01131}
AWC34_RS08420	6493.68	6609.26	3723.67	9402.52	1.0178	0.57343	1.44795	0.0254525	-0.802311	0.534011	0.926	0.982	R	ABC transporter ATP-binding protein|Uncharacterized ABC transporter ATP-binding protein YdiF
AWC34_RS08425	5451.55	3690.09	2329.05	14751.79	0.676888	0.427227	2.70598	-0.56301	-1.22692	1.43615	0.582	0.625	R	VOC family protein
AWC34_RS08430	1968.30	2384.19	2119.31	2556.70	1.21129	1.07672	1.29894	0.276549	0.106645	0.377333	0.716	0.811	VO	tRNA(adenosine(37)-N6)-threonylcarbamoyltransferase complex transferase subunit TsaD|tRNA N6-adenosine threonylcarbamoyltransferase {ECO:0000255|HAMAP-Rule:MF_01445}
AWC34_RS08435	501.20	834.05	133.04	710.27	1.66411	0.265443	1.41714	0.734747	-1.91353	0.502981	0.428	0.528	R	Ribosomal-protein-alanine N-acetyltransferase|Putative ribosomal-protein-alanine acetyltransferase
AWC34_RS08440	768.83	1503.62	680.87	1283.59	1.95572	0.885592	1.66954	0.967703	-0.175285	0.739448	0.303	0.405	O	tRNA(adenosine(37)-N6)-threonylcarbamoyltransferase complex dimerization subunit type 1 TsaB|tRNA threonylcarbamoyladenosine biosynthesis protein TsaB
AWC34_RS08445	175.18	89.72	89.22	165.12	0.512159	0.509305	0.942573	-0.965337	-0.973399	-0.0853232	0.471	0.425	R	tRNA(adenosine(37)-N6)-threonylcarbamoyltransferase complex ATPase subunit type 1 TsaE|tRNA threonylcarbamoyladenosine biosynthesis protein TsaE
AWC34_RS08450	3214.00	6228.79	6816.55	1438.88	1.93802	2.12089	0.447691	0.954582	1.08467	-1.15942	0.293	0.41	E	Dihydroxy-acid dehydratase|Dihydroxy-acid dehydratase 1 {ECO:0000255|HAMAP-Rule:MF_00012}
AWC34_RS08455	4200.98	8237.49	11388.57	2310.99	1.96085	2.71093	0.550107	0.971479	1.43879	-0.862215	0.285	0.402	E	Acetolactate synthase, large subunit, biosynthetic type|Acetolactate synthase, mitochondrial
AWC34_RS08460	1142.70	2126.66	1948.70	549.08	1.86108	1.70535	0.480511	0.896143	0.770065	-1.05736	0.328	0.44	E	Acetolactate synthase small subunit|Acetolactate synthase small subunit
AWC34_RS08465	4356.70	10296.03	7533.43	2027.27	2.36326	1.72916	0.465322	1.24078	0.790071	-1.1037	0.191	0.287	E	Ketol-acid reductoisomerase|Ketol-acid reductoisomerase 1
AWC34_RS08470	3848.20	10337.57	7164.03	1661.66	2.68634	1.86166	0.431802	1.42564	0.896588	-1.21156	0.145	0.223	E	2-isopropylmalate synthase|2-isopropylmalate synthase {ECO:0000255|HAMAP-Rule:MF_01025}
AWC34_RS08475	2081.84	5025.90	3924.02	640.16	2.41416	1.88488	0.307497	1.27152	0.914473	-1.70135	0.186	0.276	E	3-isopropylmalate dehydrogenase|3-isopropylmalate dehydrogenase {ECO:0000255|HAMAP-Rule:MF_01033}
AWC34_RS08480	3293.47	7607.80	6899.51	1441.50	2.30996	2.09491	0.437684	1.20787	1.06689	-1.19204	0.202	0.3	E	3-isopropylmalate dehydratase large subunit|3-isopropylmalate dehydratase large subunit {ECO:0000255|HAMAP-Rule:MF_01026}
AWC34_RS08485	1275.70	2342.65	1396.18	488.80	1.83636	1.09444	0.383162	0.876852	0.130196	-1.38397	0.336	0.449	E	3-isopropylmalate dehydratase small subunit|3-isopropylmalate dehydratase small subunit {ECO:0000255|HAMAP-Rule:MF_01031}
AWC34_RS08490	2420.03	3429.24	2789.23	760.06	1.41702	1.15256	0.31407	0.502864	0.204842	-1.67084	0.545	0.663	E	Threonine dehydratase|Phenylserine dehydratase
AWC34_RS08495	0.00	0.00	0.00	0.00	-	-	-	-	-	-	1	1		5S ribosomal RNA
AWC34_RS08500	0.00	0.00	0.00	0.00	-	-	-	-	-	-	1	1		23S ribosomal RNA
AWC34_RS08505	0.00	0.00	0.00	0.00	-	-	-	-	-	-	1	1		16S ribosomal RNA
AWC34_RS08510	0.00	0.00	0.00	0.00	-	-	-	-	-	-	1	1		tRNA-Gly
AWC34_RS08515	0.00	0.00	0.00	0.00	-	-	-	-	-	-	1	1		tRNA-Leu
AWC34_RS08520	1604.16	2359.26	1486.96	660.47	1.47071	0.92694	0.411723	0.556516	-0.109452	-1.28025	0.513	0.63	S	SprT family protein|Protein SprT-like {ECO:0000255|HAMAP-Rule:MF_00745}
AWC34_RS08525	4029.86	9201.13	5259.15	2558.66	2.28324	1.30505	0.634925	1.19108	0.3841	-0.655341	0.206	0.306	K	RNA-binding transcriptional accessory protein|Uncharacterized protein YdcI
AWC34_RS08530	6364.73	15197.32	9815.52	14825.18	2.38774	1.54217	2.32927	1.25565	0.624965	1.21988	0.186	0.281	K	RNA polymerase sigma factor SigB|RNA polymerase sigma-B factor
AWC34_RS08535	2891.22	6474.69	3147.67	10368.98	2.23943	1.0887	3.58637	1.16313	0.122606	1.84252	0.216	0.318	T	Anti-sigma B factor RsbW|Serine-protein kinase RsbW {ECO:0000255|HAMAP-Rule:MF_00638}
AWC34_RS08540	1749.33	3427.58	1781.23	10972.44	1.95937	1.01824	6.27237	0.970388	0.0260713	2.64901	0.291	0.403	T	STAS domain-containing protein|Anti-sigma-B factor antagonist
AWC34_RS08545	785.86	2430.71	1641.92	843.28	3.09306	2.08933	1.07307	1.62903	1.06304	0.101739	0.114	0.167	T	Serine phosphatase|Phosphoserine phosphatase RsbU
AWC34_RS08550	9158.63	2241.30	5889.94	17088.34	0.24472	0.643103	1.86582	-2.0308	-0.636879	0.899809	0.07	0.088	T	Type II toxin-antitoxin system PemK/MazF family toxin|mRNA interferase EndoA
AWC34_RS08555	2460.58	528.34	1130.09	902.90	0.214722	0.459278	0.366946	-2.21946	-1.12256	-1.44636	0.058	0.065		Hypothetical protein|Antitoxin MazE
AWC34_RS08560	5389.91	6446.44	4905.41	4636.39	1.19602	0.91011	0.860198	0.258241	-0.135887	-0.217259	0.727	0.822	M	Alanine racemase|Alanine racemase 1 {ECO:0000255|HAMAP-Rule:MF_01201}
AWC34_RS08565	621.23	1023.46	599.48	775.79	1.64747	0.964989	1.2488	0.720255	-0.0514159	0.320539	0.43	0.534	I	Holo-ACP synthase|Holo-[acyl-carrier-protein] synthase {ECO:0000255|HAMAP-Rule:MF_00101}
AWC34_RS08570	947.25	1242.77	270.78	1098.82	1.31198	0.285859	1.16001	0.391742	-1.80662	0.214138	0.635	0.735	S	Hypothetical protein|UPF0699 transmembrane protein YdbS
AWC34_RS08575	1936.67	2922.50	2496.53	1923.09	1.50903	1.28908	0.992988	0.593625	0.366346	-0.0101519	0.487	0.607	S	Hypothetical protein|UPF0699 transmembrane protein YdbT
AWC34_RS08580	257.90	186.08	234.78	155.29	0.72152	0.910353	0.602133	-0.470889	-0.135502	-0.731847	0.709	0.689	S	Hypothetical protein
AWC34_RS08585	21581.54	43008.39	442308.93	39026.01	1.99283	20.4948	1.80831	0.99482	4.35718	0.854638	0.272	0.391	L	ATP-dependent helicase|DEAD-box ATP-dependent RNA helicase CshA {ECO:0000255|HAMAP-Rule:MF_01493}
AWC34_RS08590	9914.49	14509.48	8256.56	6537.21	1.46346	0.832777	0.659359	0.549385	-0.263998	-0.600864	0.508	0.634	M	UDP-N-acetylmuramoyl-tripeptide--D-alanyl-D-alanine ligase|UDP-N-acetylmuramoyl-tripeptide--D-alanyl-D-alanine ligase {ECO:0000255|HAMAP-Rule:MF_02019}
AWC34_RS08595	4597.56	6924.94	3498.28	2367.99	1.50622	0.760899	0.515054	0.590933	-0.394223	-0.957205	0.483	0.608	M	D-alanine--D-alanine ligase|D-alanine--D-alanine ligase {ECO:0000255|HAMAP-Rule:MF_00047}
AWC34_RS08600	2975.56	2143.28	1211.48	1109.30	0.720295	0.407144	0.372804	-0.473341	-1.29639	-1.42351	0.652	0.682	D	Rod shape-determining protein RodA|Putative lipid II flippase FtsW
AWC34_RS08605	2964.21	644.64	1059.66	1390.39	0.217474	0.357485	0.469059	-2.20108	-1.48405	-1.09216	0.059	0.067		Hypothetical protein
AWC34_RS08610	3105.32	961.98	2070.79	1923.09	0.309784	0.666852	0.619289	-1.69066	-0.584561	-0.691316	0.122	0.152	S	Hypothetical protein|Copper-sensing transcriptional repressor CsoR
AWC34_RS08615	4035.54	3686.77	9151.87	6896.27	0.913575	2.26782	1.70888	-0.130404	1.1813	0.773055	0.936	0.91	I	Cardiolipin synthase|Cardiolipin synthase 1 {ECO:0000255|HAMAP-Rule:MF_01916}
AWC34_RS08620	116.78	86.40	245.74	117.94	0.739853	2.1043	1.00993	-0.43469	1.07334	0.0142599	0.773	0.725	R	HD domain-containing protein|Uncharacterized protein YpgQ
AWC34_RS08625	10919.32	17355.55	41783.67	15017.82	1.58944	3.82658	1.37534	0.668514	1.93606	0.459792	0.433	0.562	U	Membrane protein|Membrane protein insertase YidC {ECO:0000255|HAMAP-Rule:MF_01811}
AWC34_RS08630	606.63	417.02	585.39	1010.36	0.687437	0.964987	1.66553	-0.5407	-0.0514187	0.735981	0.629	0.641	H	Thiamine phosphate synthase|Thiamine-phosphate synthase {ECO:0000255|HAMAP-Rule:MF_00097}
AWC34_RS08635	310.61	355.55	586.96	331.55	1.14468	1.8897	1.06742	0.194948	0.918158	0.0941222	0.807	0.872	H	Hydroxyethylthiazole kinase|Hydroxyethylthiazole kinase {ECO:0000255|HAMAP-Rule:MF_00228}
AWC34_RS08640	413.61	446.93	682.44	866.21	1.08056	1.64996	2.09427	0.111778	0.722431	1.06645	0.865	0.925	H	Bifunctional hydroxymethylpyrimidine kinase/phosphomethylpyrimidine kinase|Hydroxymethylpyrimidine/phosphomethylpyrimidine kinase
AWC34_RS08645	190.59	117.96	183.13	262.09	0.61892	0.960858	1.37515	-0.692175	-0.0576043	0.45959	0.597	0.564	K	Thiaminase II|Aminopyrimidine aminohydrolase {ECO:0000250|UniProtKB:P25052}
AWC34_RS08650	7737.76	63525.69	179559.41	60445.40	8.20983	23.2056	7.81174	3.03735	4.5364	2.96564	0.014	0.014	S	Transglycosylase|Probable transglycosylase SceD 1
AWC34_RS08655	463.89	441.95	618.26	621.16	0.952704	1.33277	1.33902	-0.0698996	0.414431	0.421182	0.991	0.954	L	Single-stranded DNA-binding protein|Single-stranded DNA-binding protein {ECO:0000255|HAMAP-Rule:MF_00984}
AWC34_RS08660	2338.12	1874.12	917.22	4811.34	0.80155	0.39229	2.05778	-0.319136	-1.35001	1.04109	0.776	0.782	S	Hypothetical protein|Uncharacterized protein YwpF
AWC34_RS08665	10641.95	12997.55	5616.03	12754.66	1.22135	0.527726	1.19853	0.288477	-0.92214	0.261262	0.701	0.802	I	3-hydroxyacyl-[acyl-carrier-protein] dehydratase FabZ|3-hydroxyacyl-[acyl-carrier-protein] dehydratase FabZ {ECO:0000255|HAMAP-Rule:MF_00406}
AWC34_RS08670	14293.08	15813.72	7898.12	52110.25	1.10639	0.552583	3.64584	0.14586	-0.855736	1.86625	0.82	0.899	M	UDP-N-acetylglucosamine1-carboxyvinyltransferase|UDP-N-acetylglucosamine 1-carboxyvinyltransferase 1 {ECO:0000255|HAMAP-Rule:MF_00111}
AWC34_RS08675	625.28	259.19	89.22	992.01	0.414518	0.142688	1.58651	-1.27049	-2.80906	0.665852	0.262	0.281	S	DUF1146 domain-containing protein|Uncharacterized membrane protein YwzB
AWC34_RS08680	26698.96	54168.38	45122.29	7531.84	2.02886	1.69004	0.282102	1.02067	0.757057	-1.82571	0.262	0.379	C	F0F1 ATP synthase subunit epsilon|ATP synthase epsilon chain {ECO:0000255|HAMAP-Rule:MF_00530}
AWC34_RS08685	135205.20	204259.14	162404.55	89306.87	1.51073	1.20117	0.660528	0.59525	0.264441	-0.598308	0.477	0.605	C	F0F1 ATP synthase subunit beta|ATP synthase subunit beta 1 {ECO:0000255|HAMAP-Rule:MF_01347}
AWC34_RS08690	35228.26	53058.53	35361.55	20089.93	1.50614	1.00378	0.570279	0.590851	0.00544829	-0.810261	0.48	0.608	C	F0F1 ATP synthase subunit gamma|ATP synthase gamma chain {ECO:0000255|HAMAP-Rule:MF_00815}
AWC34_RS08695	57162.59	59152.74	64889.51	60400.19	1.03482	1.13517	1.05664	0.0493737	0.182914	0.0794818	0.904	0.966	C	F0F1 ATP synthase subunit alpha|ATP synthase subunit alpha {ECO:0000255|HAMAP-Rule:MF_01346}
AWC34_RS08700	11041.78	17353.89	8143.86	10793.56	1.57166	0.73755	0.97752	0.652286	-0.439188	-0.032802	0.443	0.572	C	F0F1 ATP synthase subunit delta|ATP synthase subunit delta {ECO:0000255|HAMAP-Rule:MF_01416}
AWC34_RS08705	11257.50	19758.01	9266.13	15519.07	1.7551	0.823107	1.37855	0.811551	-0.280848	0.463156	0.355	0.483	C	ATP synthase F0 subunit B|ATP synthase subunit b {ECO:0000255|HAMAP-Rule:MF_01398}
AWC34_RS08710	12202.32	12964.32	10083.18	18509.53	1.06245	0.826333	1.51689	0.0873911	-0.275205	0.601113	0.871	0.939	C	ATP synthase subunit C|ATP synthase subunit c {ECO:0000255|HAMAP-Rule:MF_01396}
AWC34_RS08715	18453.51	22255.17	15124.76	17305.22	1.20601	0.819614	0.937774	0.270245	-0.286983	-0.092688	0.715	0.814	C	F0F1 ATP synthase subunit A|ATP synthase subunit a {ECO:0000255|HAMAP-Rule:MF_01393}
AWC34_RS08720	1012.94	21.60	45.39	360.38	0.0213241	0.0448102	0.355776	-5.55137	-4.48003	-1.49096	0.003	0	C	ATP synthase
AWC34_RS08725	25137.78	35166.33	17884.25	18563.91	1.39894	0.711449	0.738486	0.484338	-0.491168	-0.437357	0.552	0.674	M	UDP-N-acetylglucosamine 2-epimerase (non-hydrolyzing)|Probable UDP-N-acetylglucosamine 2-epimerase
AWC34_RS08730	13908.66	15233.87	7185.95	13288.02	1.09528	0.516653	0.955377	0.131299	-0.952733	-0.0658573	0.832	0.909	F	Uracil phosphoribosyltransferase|Uracil phosphoribosyltransferase {ECO:0000255|HAMAP-Rule:MF_01218}
AWC34_RS08735	27297.48	63881.24	22099.40	22139.49	2.34019	0.809577	0.811045	1.22662	-0.304761	-0.302146	0.193	0.292	E	Serine hydroxymethyltransferase|Serine hydroxymethyltransferase {ECO:0000255|HAMAP-Rule:MF_00051}
AWC34_RS08740	12132.57	28771.40	8397.43	6544.41	2.37142	0.692139	0.539408	1.24575	-0.530865	-0.89055	0.188	0.285	S	TIGR01440 family protein|UPF0340 protein SA1916 {ECO:0000255|HAMAP-Rule:MF_00800}
AWC34_RS08745	527.96	1349.10	920.35	944.84	2.55531	1.74322	1.78961	1.3535	0.801754	0.839641	0.179	0.249	T	Low molecular weight protein arginine phosphatase|Low molecular weight protein-tyrosine-phosphatase PtpB
AWC34_RS08750	1017.00	1870.80	2139.66	1448.05	1.83953	2.10389	1.42384	0.879336	1.07306	0.509792	0.338	0.449	J	Threonylcarbamoyl-AMP synthase|Threonylcarbamoyl-AMP synthase
AWC34_RS08755	4561.88	8315.58	9860.91	3061.22	1.82284	2.16159	0.671044	0.866188	1.11209	-0.575522	0.331	0.454	J	Peptide chain release factor N(5)-glutamine methyltransferase|Release factor glutamine methyltransferase {ECO:0000255|HAMAP-Rule:MF_02126}
AWC34_RS08760	3359.17	6060.98	11207.01	3000.94	1.80431	3.33624	0.893358	0.851446	1.73822	-0.16269	0.34	0.462	J	Peptide chain release factor 1|Peptide chain release factor 1 {ECO:0000255|HAMAP-Rule:MF_00093}
AWC34_RS08765	1348.69	1074.96	4858.46	2139.97	0.79704	3.60235	1.5867	-0.327276	1.84894	0.666032	0.774	0.777	F	Thymidine kinase|Thymidine kinase {ECO:0000255|HAMAP-Rule:MF_00124}
AWC34_RS08770	34701.11	34441.94	166652.57	91543.82	0.992531	4.80251	2.63807	-0.0108154	2.26379	1.39948	0.958	0.993	J	Type B 50S ribosomal protein L31|50S ribosomal protein L31 type B {ECO:0000255|HAMAP-Rule:MF_00502}
AWC34_RS08775	11709.23	18907.34	225686.57	23186.54	1.61474	19.2742	1.98019	0.6913	4.2686	0.985641	0.42	0.549	K	Transcription termination factor Rho|Transcription termination factor Rho {ECO:0000255|HAMAP-Rule:MF_01884}
AWC34_RS08780	16850.17	34443.60	25749.51	32935.02	2.04411	1.52815	1.95458	1.03147	0.611782	0.966859	0.258	0.374	C	Aldehyde dehydrogenase family protein|Putative aldehyde dehydrogenase SSP0762
AWC34_RS08785	5413.43	5408.03	6888.55	9374.34	0.999002	1.27249	1.73168	-0.00143983	0.347657	0.792174	0.95	0.999	K	Transcriptional regulator|Uncharacterized HTH-type transcriptional regulator YvaP
AWC34_RS08790	10880.39	22399.72	22935.23	14953.61	2.05872	2.10794	1.37436	1.04175	1.07584	0.458764	0.255	0.369	M	UDP-N-acetylglucosamine1-carboxyvinyltransferase|UDP-N-acetylglucosamine 1-carboxyvinyltransferase 1 {ECO:0000255|HAMAP-Rule:MF_00111}
AWC34_RS08795	113894.53	149740.19	106385.17	152565.82	1.31473	0.934067	1.33954	0.394763	-0.0984014	0.421733	0.616	0.731	G	Fructose-1,6-bisphosphate aldolase, class II|Fructose-bisphosphate aldolase
AWC34_RS08800	15701.79	22755.27	37435.47	5452.80	1.44922	2.38415	0.347273	0.535272	1.25348	-1.52586	0.517	0.642	F	CTP synthase|CTP synthase {ECO:0000255|HAMAP-Rule:MF_01227}
AWC34_RS08805	3874.15	3052.09	7148.38	14620.09	0.787809	1.84515	3.77375	-0.344082	0.883737	1.916	0.753	0.765	K	DNA-directed RNA polymerase subunit delta|Probable DNA-directed RNA polymerase subunit delta {ECO:0000255|HAMAP-Rule:MF_00357}
AWC34_RS08810	2004.79	1556.78	909.40	6512.96	0.77653	0.453614	3.2487	-0.364886	-1.14046	1.69986	0.74	0.752	R	N-acetyltransferase|Uncharacterized N-acetyltransferase YbbJ
AWC34_RS08815	140.30	8.31	9.39	110.73	0.0592302	0.066928	0.789237	-4.07752	-3.90125	-0.341469	0.046	0.005	R	VOC family protein
AWC34_RS08820	419.29	342.26	544.70	292.23	0.816285	1.2991	0.696964	-0.292856	0.377513	-0.520844	0.818	0.804	H	Type II pantothenate kinase|Type II pantothenate kinase {ECO:0000255|HAMAP-Rule:MF_01273}
AWC34_RS08825	6182.26	4042.32	5262.28	4882.76	0.653858	0.85119	0.789802	-0.612951	-0.232446	-0.340437	0.547	0.595		DUF2750 domain-containing protein
AWC34_RS08830	4816.53	7802.19	3114.80	5461.32	1.61988	0.64669	1.13387	0.695885	-0.628855	0.181256	0.42	0.547	S	ATP-grasp domain-containing protein
AWC34_RS08835	4532.68	6944.88	4902.28	7706.79	1.53218	1.08154	1.70027	0.615585	0.113089	0.765766	0.468	0.594	E	Amidohydrolase|Peptidase M20 domain-containing protein 2
AWC34_RS08840	4537.55	4296.52	5833.59	11457.31	0.946881	1.28563	2.525	-0.0787449	0.36247	1.33628	0.982	0.946	T	S-ribosylhomocysteine lyase|S-ribosylhomocysteine lyase {ECO:0000255|HAMAP-Rule:MF_00091}
AWC34_RS08845	3150.74	3688.43	673.05	573.98	1.17066	0.213616	0.182173	0.227316	-2.22691	-2.45662	0.754	0.844	S	Hypothetical protein
AWC34_RS08850	25395.68	39604.08	26488.29	19265.00	1.55948	1.04302	0.758594	0.641066	0.0607716	-0.398601	0.449	0.578	G	Phosphopentomutase|Phosphopentomutase {ECO:0000255|HAMAP-Rule:MF_00740}
AWC34_RS08855	13314.20	21964.42	10823.53	22824.20	1.6497	0.812931	1.71427	0.722203	-0.298795	0.777599	0.402	0.532	F	Pyrimidine-nucleoside phosphorylase|Pyrimidine-nucleoside phosphorylase
AWC34_RS08860	3200.21	5157.15	1981.57	5245.75	1.6115	0.6192	1.63919	0.688407	-0.691523	0.712982	0.426	0.551	LF	Deoxyribose-phosphate aldolase|Deoxyribose-phosphate aldolase {ECO:0000255|HAMAP-Rule:MF_00114}
AWC34_RS08865	8132.72	7257.23	2188.18	4785.13	0.89235	0.269059	0.58838	-0.164319	-1.89401	-0.76518	0.906	0.886	F	Purine-nucleoside phosphorylase|Purine nucleoside phosphorylase DeoD-type 1 {ECO:0000255|HAMAP-Rule:MF_01627}
AWC34_RS08870	56032.05	29838.05	78625.92	23283.51	0.532518	1.40323	0.415539	-0.909099	0.488753	-1.26694	0.364	0.432	P	DNA starvation/stationary phase protection protein|DNA protection during starvation protein 1
AWC34_RS08875	43973.28	33833.85	38670.43	48723.38	0.769418	0.879407	1.10802	-0.37816	-0.185396	0.147987	0.722	0.742	G	Ribokinase|Ribokinase
AWC34_RS08880	20086.06	14138.97	4648.72	22188.63	0.70392	0.23144	1.10468	-0.506518	-2.11129	0.143626	0.621	0.66	S	DUF393 domain-containing protein
AWC34_RS08885	2995.84	3000.59	3069.41	1771.08	1.00159	1.02456	0.59118	0.00228563	0.0350008	-0.758331	0.947	0.999		EVE domain-containing protein
AWC34_RS08890	737.20	433.64	582.26	756.79	0.588226	0.789826	1.02657	-0.765558	-0.340393	0.037837	0.481	0.512	S	Putative sulfate exporter family transporter|UPF0324 membrane protein SP_0034
AWC34_RS08895	237.62	79.75	43.83	155.94	0.33562	0.184454	0.656258	-1.5751	-2.43867	-0.607665	0.236	0.191		Hypothetical protein
AWC34_RS08900	1875.03	1202.89	981.40	2463.66	0.641531	0.523405	1.31393	-0.640409	-0.934001	0.393889	0.538	0.58	G	Mannose-6-phosphate isomerase, class I|Mannose-6-phosphate isomerase ManA
AWC34_RS08905	2039.67	882.23	1447.83	2991.77	0.432536	0.709835	1.46679	-1.20911	-0.494444	0.552664	0.251	0.3	K	FadR family transcriptional regulator|HTH-type transcriptional regulator LutR
AWC34_RS08910	2446.79	5084.05	2016.01	7290.72	2.07784	0.823941	2.97971	1.05509	-0.279387	1.57517	0.255	0.364	GM	NAD(P)-dependent oxidoreductase|Uncharacterized sugar epimerase YhfK
AWC34_RS08915	6435.29	2799.55	12773.80	9107.66	0.435031	1.98496	1.41527	-1.20081	0.989111	0.501075	0.243	0.303	K	Transcriptional regulator|HTH-type transcriptional repressor CzrA
AWC34_RS08920	22936.73	16514.85	44532.20	22162.42	0.720018	1.94152	0.966241	-0.473896	0.957189	-0.0495443	0.646	0.681	P	Cation transporter|Cadmium, cobalt and zinc/H(+)-K(+) antiporter
AWC34_RS08925	3002.33	2021.99	2964.54	6438.92	0.673474	0.987413	2.14464	-0.570307	-0.0182743	1.10074	0.581	0.621	R	Metallophosphoesterase
AWC34_RS08930	1686.07	1875.78	1573.05	1111.92	1.11252	0.932968	0.659474	0.153826	-0.1001	-0.600611	0.818	0.894		Hypothetical protein
AWC34_RS08935	3071.26	3238.17	2078.62	6367.50	1.05435	0.676797	2.07325	0.0763481	-0.563205	1.0519	0.882	0.947	R	Cof-type HAD-IIB family hydrolase|Putative phosphatase MG265
AWC34_RS08940	219.78	212.67	43.83	275.85	0.967649	0.199427	1.25512	-0.0474436	-2.32607	0.327824	0.992	0.973	P	ABC transporter ATP-binding protein|Uncharacterized ABC transporter ATP-binding protein YlmA
AWC34_RS08945	67.31	56.49	15.65	149.39	0.839251	0.232506	2.21943	-0.252825	-2.10466	1.15019	0.897	0.855	S	DUF2200 domain-containing protein
AWC34_RS08950	2472.74	1543.49	904.70	2596.01	0.624202	0.365869	1.04985	-0.679914	-1.4506	0.0701854	0.508	0.557	S	Hypothetical protein
AWC34_RS08955	59105.74	48612.48	43206.45	28621.00	0.822466	0.731003	0.484234	-0.281972	-0.452052	-1.04622	0.802	0.806	M	Glutamine--fructose-6-phosphate transaminase (isomerizing)|Glutamine--fructose-6-phosphate aminotransferase [isomerizing] {ECO:0000255|HAMAP-Rule:MF_00164}
AWC34_RS08960	1681.20	2537.04	2238.27	1782.87	1.50906	1.33135	1.06047	0.593655	0.412893	0.0847101	0.488	0.607	G	PTS mannitol transporter subunit IICBA|PTS system mannitol-specific EIICBA component
AWC34_RS08965	3117.49	4716.87	2045.75	10205.83	1.51303	0.656217	3.27373	0.597445	-0.607755	1.71094	0.481	0.605	K	PRD domain-containing protein|Transcriptional regulator MtlR
AWC34_RS08970	1826.37	2962.37	2258.62	4874.89	1.622	1.23667	2.66917	0.697773	0.306462	1.41639	0.425	0.546	G	PTS mannitol transporter subunit IIA|Mannitol-specific phosphotransferase enzyme IIA component
AWC34_RS08975	4310.47	4976.05	3351.15	5821.04	1.15441	0.777444	1.35044	0.207156	-0.363189	0.433432	0.769	0.857	G	Mannitol-1-phosphate 5-dehydrogenase|Mannitol-1-phosphate 5-dehydrogenase {ECO:0000255|HAMAP-Rule:MF_00196}
AWC34_RS08980	9982.61	23210.51	15043.37	9103.73	2.32509	1.50696	0.911959	1.21729	0.591639	-0.132959	0.197	0.296	G	Phosphoglucosamine mutase|Phosphoglucosamine mutase {ECO:0000255|HAMAP-Rule:MF_01554}
AWC34_RS08985	4624.33	11022.08	7649.25	6767.85	2.3835	1.65413	1.46353	1.25308	0.726074	0.549453	0.188	0.282	S	Hypothetical protein|YbbR-like domain-containing protein YbbR
AWC34_RS08990	6001.41	11206.51	9576.04	7498.43	1.86731	1.59563	1.24944	0.900964	0.674128	0.321287	0.314	0.437	S	TIGR00159 family protein|Diadenylate cyclase
AWC34_RS08995	5243.12	1530.20	1568.35	11505.80	0.291849	0.299125	2.19446	-1.77671	-1.74118	1.13386	0.105	0.133	E	Arginase|Arginase
AWC34_RS09000	0.00	0.00	0.00	0.00	-	-	-	-	-	-	1	1		tRNA-Lys
AWC34_RS09005	0.00	0.00	0.00	0.00	-	-	-	-	-	-	1	1		tRNA-Gln
AWC34_RS09010	0.00	0.00	0.00	0.00	-	-	-	-	-	-	1	1		tRNA-Tyr
AWC34_RS09015	0.00	0.00	0.00	0.00	-	-	-	-	-	-	1	1		tRNA-Val
AWC34_RS09020	0.00	0.00	0.00	0.00	-	-	-	-	-	-	1	1		tRNA-Glu
AWC34_RS09025	0.00	0.00	0.00	0.00	-	-	-	-	-	-	1	1		tRNA-Asn
AWC34_RS09030	0.00	0.00	0.00	0.00	-	-	-	-	-	-	1	1		5S ribosomal RNA
AWC34_RS09035	0.00	0.00	0.00	0.00	-	-	-	-	-	-	1	1		23S ribosomal RNA
AWC34_RS09040	0.00	0.00	0.00	0.00	-	-	-	-	-	-	1	1		16S ribosomal RNA
AWC34_RS09045	6234.97	5904.81	2995.84	4692.74	0.947047	0.48049	0.752648	-0.078492	-1.05742	-0.409952	0.982	0.946	D	Chromosome partitioning protein ParA|Protein mrp homolog SalA
AWC34_RS09050	147.60	131.25	486.78	152.01	0.889228	3.29797	1.02988	-0.169375	1.72158	0.0424735	0.926	0.893		Multidrug resistance protein SepA|Multidrug resistance efflux pump SepA
AWC34_RS09055	431.45	287.43	950.09	340.72	0.666195	2.20209	0.789709	-0.585983	1.13887	-0.340607	0.612	0.617	G	MFS transporter|Putative multidrug resistance protein MdtD {ECO:0000255|HAMAP-Rule:MF_01577}
AWC34_RS09060	2296.75	2743.06	3733.06	1362.22	1.19432	1.62537	0.593108	0.256192	0.700765	-0.753634	0.732	0.824	R	Hemolysin III|Hemolysin-3
AWC34_RS09065	2218.90	1757.82	4323.15	2027.27	0.792203	1.94833	0.913637	-0.336057	0.962238	-0.130306	0.763	0.771	G	Uridylyltransferase|Probable uridylyltransferase SERP1770
AWC34_RS09070	201.13	167.81	154.96	77.32	0.834336	0.770447	0.384428	-0.2613	-0.376232	-1.37921	0.858	0.833	R	Membrane protein|Uncharacterized protein YvsG
AWC34_RS09075	9919.35	3455.82	252.00	2128.83	0.348392	0.0254049	0.214614	-1.52122	-5.29875	-2.22018	0.15	0.195	S	Hypothetical protein|UPF0457 protein SSP0714
AWC34_RS09080	1549.82	1221.17	1108.18	4711.09	0.787943	0.715038	3.03977	-0.343837	-0.483908	1.60396	0.759	0.766	S	Heme-degrading monooxygenase IsdG|Heme-degrading monooxygenase {ECO:0000255|HAMAP-Rule:MF_01272}
AWC34_RS09085	4602.43	2420.74	1787.49	3854.70	0.52597	0.38838	0.837536	-0.926948	-1.36446	-0.255777	0.361	0.424	S	Membrane protein|Uncharacterized protein BpOF4_10220
AWC34_RS09090	523.91	262.51	828.00	561.53	0.501059	1.58042	1.07181	-0.996947	0.660312	0.100044	0.377	0.395	P	Iron-dicitrate ABC transporter permease|Achromobactin transport system permease protein CbrC
AWC34_RS09095	1218.12	465.21	1455.66	1661.00	0.381908	1.19501	1.36358	-1.3887	0.257017	0.447396	0.204	0.237	P	Iron ABC transporter permease|Achromobactin transport system permease protein CbrB
AWC34_RS09100	3518.12	2400.80	3603.15	8014.09	0.68241	1.02417	2.27795	-0.551289	0.034454	1.18773	0.593	0.633	P	Iron citrate ABC transporter substrate-binding protein|Fe(3+) dicitrate-binding periplasmic protein
AWC34_RS09105	964.28	1289.29	885.92	574.63	1.33705	0.918737	0.595916	0.419053	-0.122276	-0.746819	0.615	0.717	E	Alanine/ornithine racemase family PLP-dependent enzyme
AWC34_RS09110	1029.16	1462.08	1319.48	1129.61	1.42065	1.28209	1.0976	0.506555	0.358502	0.134357	0.552	0.661	Q	Siderophore synthetase
AWC34_RS09115	8082.43	2105.06	3974.10	7390.97	0.260449	0.491696	0.914449	-1.94093	-1.02416	-0.129025	0.081	0.102	Q	Siderophore biosynthesis protein, IucA/IucC family|Uncharacterized protein y4xN
AWC34_RS09120	51122.25	52129.78	24702.37	85769.30	1.01971	0.483202	1.67773	0.0281564	-1.0493	0.74651	0.923	0.98	S	Asp23/Gls24 family envelope stress response protein|Alkaline shock protein 23
AWC34_RS09125	5291.78	5226.93	3681.41	1862.16	0.987745	0.695685	0.351897	-0.0177892	-0.523495	-1.50678	0.964	0.988	S	DUF2273 domain-containing protein
AWC34_RS09130	19136.38	17481.82	5304.55	26348.01	0.913539	0.277197	1.37685	-0.130463	-1.85102	0.461376	0.935	0.91	S	Alkaline shock response membrane anchor protein AmaP
AWC34_RS09135	1076.20	3931.00	1026.79	6607.32	3.65267	0.954088	6.13949	1.86895	-0.0678051	2.61812	0.078	0.115	P	BCCT family transporter|Glycine betaine transporter OpuD
AWC34_RS09140	2295.13	3143.47	1455.66	2580.29	1.36963	0.634239	1.12425	0.453782	-0.656902	0.168957	0.58	0.694	C	Zinc-binding alcohol dehydrogenase family protein|Zinc-type alcohol dehydrogenase-like protein SACOL2177
AWC34_RS09145	2049.40	2563.62	1679.49	3133.30	1.25091	0.819503	1.52889	0.322981	-0.287178	0.612481	0.679	0.779	R	NADP-dependent oxidoreductase|Putative NADP-dependent oxidoreductase YfmJ
AWC34_RS09150	446.05	164.48	829.57	539.25	0.368748	1.85981	1.20895	-1.43929	0.895158	0.273749	0.227	0.226	C	LLM class flavin-dependent oxidoreductase|Uncharacterized protein YwcH
AWC34_RS09155	320.35	692.83	513.39	1303.90	2.16273	1.60259	4.07024	1.11285	0.680406	2.02511	0.269	0.342	R	Alpha/beta hydrolase
AWC34_RS09160	46568.48	56271.78	383002.58	35724.98	1.20837	8.2245	0.767149	0.273058	3.03993	-0.382421	0.712	0.812	J	30S ribosomal protein S9|30S ribosomal protein S9 {ECO:0000255|HAMAP-Rule:MF_00532}
AWC34_RS09165	19943.32	25194.29	212491.73	23312.34	1.26329	10.6548	1.16893	0.337191	3.41343	0.225188	0.661	0.769	J	50S ribosomal protein L13|50S ribosomal protein L13 {ECO:0000255|HAMAP-Rule:MF_01366}
AWC34_RS09170	2490.58	1937.26	23196.63	3236.82	0.777835	9.31375	1.29962	-0.362464	3.21936	0.378095	0.741	0.753	J	tRNA pseudouridine(38-40) synthase TruA|tRNA pseudouridine synthase A {ECO:0000255|HAMAP-Rule:MF_00171}
AWC34_RS09175	1367.35	1206.22	7074.81	2276.92	0.882159	5.1741	1.66521	-0.18089	2.37131	0.735701	0.895	0.876	P	Energy-coupling factor transporter transmembrane protein EcfT|Energy-coupling factor transporter transmembrane protein EcfT {ECO:0000255|HAMAP-Rule:MF_01461}
AWC34_RS09180	2141.85	2646.70	11191.35	2795.86	1.23571	5.22509	1.30535	0.305337	2.38545	0.384435	0.693	0.791	P	Energy-coupling factor transporter ATPase|Energy-coupling factor transporter ATP-binding protein EcfA2 {ECO:0000255|HAMAP-Rule:MF_01710}
AWC34_RS09185	1818.26	1354.08	10792.22	2500.35	0.744712	5.93547	1.37513	-0.425246	2.56936	0.459572	0.693	0.713	P	Energy-coupling factor transporter ATPase|Lipid A export ATP-binding/permease protein MsbA {ECO:0000255|HAMAP-Rule:MF_01703}
AWC34_RS09190	6273.90	17536.65	106214.56	5480.32	2.79518	16.9296	0.873511	1.48294	4.08148	-0.195102	0.132	0.206	J	50S ribosomal protein L17|50S ribosomal protein L17 {ECO:0000255|HAMAP-Rule:MF_01368}
AWC34_RS09195	20628.62	79703.26	337773.86	29994.36	3.86372	16.374	1.45402	1.94999	4.03334	0.540044	0.065	0.101	K	DNA-directed RNA polymerase subunit alpha|DNA-directed RNA polymerase subunit alpha {ECO:0000255|HAMAP-Rule:MF_00059}
AWC34_RS09200	11211.28	40645.81	183794.91	18319.51	3.62544	16.3937	1.63402	1.85816	4.03507	0.70843	0.075	0.117	J	30S ribosomal protein S11|30S ribosomal protein S11 {ECO:0000255|HAMAP-Rule:MF_01310}
AWC34_RS09205	9784.73	42257.42	135014.69	19312.18	4.31871	13.7985	1.97371	2.1106	3.78644	0.980907	0.051	0.077	J	30S ribosomal protein S13|30S ribosomal protein S13, chloroplastic {ECO:0000255|HAMAP-Rule:MF_01315}
AWC34_RS09210	2917.98	9561.67	13698.84	9528.98	3.27681	4.69463	3.26561	1.71229	2.23101	1.70735	0.095	0.147	J	50S ribosomal protein L36|50S ribosomal protein L36, chloroplastic
AWC34_RS09215	3616.25	17049.84	21888.10	2964.25	4.71478	6.05271	0.819703	2.23719	2.59758	-0.286827	0.043	0.062	J	Translation initiation factor IF-1|Translation initiation factor IF-1 1 {ECO:0000255|HAMAP-Rule:MF_00075}
AWC34_RS09220	11008.53	64040.74	209113.98	10722.80	5.81737	18.9956	0.974045	2.54037	4.2476	-0.0379402	0.027	0.036	F	Adenylate kinase|Adenylate kinase {ECO:0000255|HAMAP-Rule:MF_00235}
AWC34_RS09225	37014.08	191657.01	449502.71	47068.93	5.17795	12.1441	1.27165	2.37238	3.60218	0.346701	0.035	0.049	U	Preprotein translocase subunit SecY|Protein translocase subunit SecY {ECO:0000255|HAMAP-Rule:MF_01465}
AWC34_RS09230	14627.21	82316.73	250288.77	32231.96	5.62764	17.1112	2.20356	2.49253	4.09687	1.13984	0.029	0.04	J	50S ribosomal protein L15|50S ribosomal protein L15 {ECO:0000255|HAMAP-Rule:MF_01341}
AWC34_RS09235	2147.53	16832.19	60923.23	2625.50	7.83793	28.369	1.22257	2.97047	4.82624	0.289914	0.015	0.016	J	50S ribosomal protein L30|50S ribosomal protein L30 {ECO:0000255|HAMAP-Rule:MF_01371}
AWC34_RS09240	17052.10	91089.21	302401.35	21450.84	5.34182	17.734	1.25796	2.41733	4.14844	0.331085	0.033	0.045	J	30S ribosomal protein S5|30S ribosomal protein S5 {ECO:0000255|HAMAP-Rule:MF_01307}
AWC34_RS09245	11756.27	61905.77	173239.04	23337.90	5.26577	14.7359	1.98514	2.39664	3.88126	0.989244	0.034	0.047	J	50S ribosomal protein L18|50S ribosomal protein L18 {ECO:0000255|HAMAP-Rule:MF_01337}
AWC34_RS09250	17199.71	88744.90	223770.74	31486.31	5.15967	13.0101	1.83063	2.36728	3.70157	0.87234	0.035	0.05	J	50S ribosomal protein L6|50S ribosomal protein L6 {ECO:0000255|HAMAP-Rule:MF_01365}
AWC34_RS09255	8211.38	46480.83	116399.48	12616.41	5.66054	14.1754	1.53645	2.50094	3.82532	0.619605	0.029	0.039	J	30S ribosomal protein S8|30S ribosomal protein S8 {ECO:0000255|HAMAP-Rule:MF_01302}
AWC34_RS09260	4611.35	26407.15	75315.47	8064.54	5.72656	16.3326	1.74885	2.51767	4.02969	0.806403	0.029	0.038	J	30S ribosomal protein S14 type Z|30S ribosomal protein S14 type Z {ECO:0000255|HAMAP-Rule:MF_01364}
AWC34_RS09265	16434.12	80691.83	258476.46	27393.76	4.91002	15.728	1.66688	2.29573	3.97527	0.737153	0.039	0.056	J	50S ribosomal protein L5|50S ribosomal protein L5 {ECO:0000255|HAMAP-Rule:MF_01333}
AWC34_RS09270	10216.99	50797.29	213959.91	25528.32	4.97184	20.9416	2.49861	2.31378	4.3883	1.32113	0.038	0.054	J	50S ribosomal protein L24|50S ribosomal protein L24 {ECO:0000255|HAMAP-Rule:MF_01326}
AWC34_RS09275	16338.42	74235.42	317220.90	40162.83	4.54361	19.4156	2.45818	2.18384	4.27915	1.29759	0.046	0.068	J	50S ribosomal protein L14|50S ribosomal protein L14 {ECO:0000255|HAMAP-Rule:MF_01367}
AWC34_RS09280	6140.09	24476.54	45981.60	10100.99	3.98635	7.48875	1.64509	1.99507	2.90472	0.718165	0.061	0.094	J	30S ribosomal protein S17|30S ribosomal protein S17 {ECO:0000255|HAMAP-Rule:MF_01345}
AWC34_RS09285	4597.56	20123.53	74690.94	6521.48	4.377	16.2458	1.41847	2.12994	4.02199	0.504331	0.05	0.075	J	50S ribosomal protein L29|50S ribosomal protein L29 {ECO:0000255|HAMAP-Rule:MF_00374}
AWC34_RS09290	21236.87	88754.87	411971.75	48663.10	4.17928	19.3989	2.29144	2.06326	4.2779	1.19626	0.055	0.084	J	50S ribosomal protein L16|50S ribosomal protein L16 {ECO:0000255|HAMAP-Rule:MF_01342}
AWC34_RS09295	22759.12	84775.68	357447.16	38761.30	3.72491	15.7057	1.70311	1.89721	3.97321	0.768172	0.07	0.11	J	30S ribosomal protein S3|30S ribosomal protein S3 {ECO:0000255|HAMAP-Rule:MF_01309}
AWC34_RS09300	11638.67	36656.66	129340.75	45547.49	3.14956	11.113	3.91346	1.65515	3.47418	1.96845	0.102	0.16	J	50S ribosomal protein L22|50S ribosomal protein L22 {ECO:0000255|HAMAP-Rule:MF_01331}
AWC34_RS09305	11102.60	43967.05	197176.01	25084.08	3.96007	17.7594	2.2593	1.98553	4.15051	1.17587	0.062	0.095	J	30S ribosomal protein S19|30S ribosomal protein S19 {ECO:0000255|HAMAP-Rule:MF_00531}
AWC34_RS09310	65412.90	164990.68	725443.94	129599.44	2.5223	11.0902	1.98125	1.33474	3.47122	0.986412	0.164	0.253	J	50S ribosomal protein L2|50S ribosomal protein L2, chloroplastic
AWC34_RS09315	13066.04	41858.67	187488.84	31313.98	3.20362	14.3493	2.39659	1.6797	3.84291	1.26098	0.098	0.154	J	50S ribosomal protein L23|50S ribosomal protein L23 {ECO:0000255|HAMAP-Rule:MF_01369}
AWC34_RS09320	25479.21	81746.85	284380.92	56023.93	3.20837	11.1613	2.19881	1.68184	3.48043	1.13672	0.097	0.154	J	50S ribosomal protein L4|50S ribosomal protein L4 {ECO:0000255|HAMAP-Rule:MF_01328}
AWC34_RS09325	22776.15	80563.90	360900.05	43393.11	3.5372	15.8455	1.9052	1.82261	3.986	0.929942	0.079	0.124	J	50S ribosomal protein L3|50S ribosomal protein L3, chloroplastic
AWC34_RS09330	9105.92	32009.57	157103.14	17085.72	3.51525	17.2529	1.87633	1.81363	4.10876	0.907914	0.08	0.125	J	30S ribosomal protein S10|30S ribosomal protein S10 {ECO:0000255|HAMAP-Rule:MF_00508}
AWC34_RS09335	1202.71	573.20	159.65	432.45	0.47659	0.132742	0.359563	-1.06918	-2.9133	-1.47568	0.315	0.359	S	Hypothetical protein
AWC34_RS09340	6231.73	4055.61	13914.84	4211.80	0.6508	2.2329	0.675864	-0.619714	1.15892	-0.565196	0.542	0.591	R	NCS2 family permease|Guanine/hypoxanthine permease PbuG
AWC34_RS09345	1753.38	3605.35	2174.10	1697.04	2.05623	1.23995	0.967868	1.04	0.31028	-0.0471181	0.263	0.371	L	DNA topoisomerase III|DNA topoisomerase 3 {ECO:0000255|HAMAP-Rule:MF_00953}
AWC34_RS09350	2884.73	2786.26	2194.44	2167.49	0.965865	0.760709	0.751367	-0.0501064	-0.394583	-0.412411	0.993	0.966	J	N-acetyltransferase
AWC34_RS09355	6855.39	8897.09	9777.96	5085.88	1.29782	1.42632	0.74188	0.376095	0.512295	-0.430741	0.633	0.744	G	Glucose transporter|Probable glucose uptake protein GlcU
AWC34_RS09360	3713.57	5575.84	4125.93	2225.81	1.50148	1.11104	0.599372	0.586382	0.151913	-0.738476	0.487	0.611	IQ	3-oxoacyl-ACP reductase|Glucose 1-dehydrogenase
AWC34_RS09365	717.74	480.16	2523.14	336.13	0.668989	3.5154	0.468317	-0.579946	1.81369	-1.09444	0.598	0.619	R	AEC family transporter
AWC34_RS09370	1274.89	353.89	317.74	2727.71	0.277585	0.249229	2.13956	-1.849	-2.00445	1.09732	0.107	0.12		Hypothetical protein
AWC34_RS09375	11719.77	26920.54	19000.26	11808.51	2.29702	1.62121	1.00757	1.19976	0.697075	0.0108827	0.202	0.303	P	AcrB/AcrD/AcrF family protein|Swarming motility protein SwrC
AWC34_RS09380	6325.00	8141.12	6746.12	7216.68	1.28713	1.06658	1.14098	0.364162	0.0929925	0.19027	0.642	0.752	V	N-acetyltransferase|Lipid II:glycine glycyltransferase
AWC34_RS09385	158.15	136.24	43.83	96.97	0.861461	0.277142	0.613152	-0.215143	-1.8513	-0.705683	0.895	0.86		Hypothetical protein
AWC34_RS09390	871.83	837.37	397.57	1151.24	0.960474	0.456018	1.32049	-0.0581816	-1.13284	0.40107	1	0.961	S	VOC family protein
AWC34_RS09395	213.29	84.73	762.26	266.68	0.397253	3.57382	1.25032	-1.33187	1.83747	0.322293	0.314	0.265	K	Hypothetical protein|Uncharacterized HTH-type transcriptional regulator SA2060
AWC34_RS09400	922.92	604.77	2642.10	500.59	0.655279	2.86276	0.542398	-0.609819	1.51741	-0.882576	0.571	0.599	G	MFS transporter|Uncharacterized MFS-type transporter YwoG
AWC34_RS09405	5475.88	775.90	252.00	1261.31	0.141694	0.04602	0.230339	-2.81915	-4.4416	-2.11817	0.023	0.022		MarR family transcriptional regulator|HTH-type transcriptional regulator SarV
AWC34_RS09410	3246.44	2897.58	2350.97	4505.35	0.892541	0.724169	1.38778	-0.16401	-0.465602	0.472781	0.907	0.887	H	GTP 3',8-cyclase MoaA|Probable cyclic pyranopterin monophosphate synthase {ECO:0000255|HAMAP-Rule:MF_01225}
AWC34_RS09415	1433.85	1737.88	1641.92	1287.52	1.21204	1.14511	0.897946	0.277434	0.19549	-0.155299	0.718	0.81	H	Molybdenum cofactor guanylyltransferase MobA|Probable molybdenum cofactor guanylyltransferase {ECO:0000255|HAMAP-Rule:MF_00316}
AWC34_RS09420	308.18	237.59	278.61	1299.97	0.770946	0.90405	4.21822	-0.375299	-0.145526	2.07663	0.766	0.75	H	Molybdopterin converting factor subunit 1|Molybdopterin synthase sulfur carrier subunit
AWC34_RS09425	1360.05	1179.63	1649.75	2501.00	0.867343	1.21301	1.8389	-0.205325	0.278588	0.878845	0.874	0.859	H	Molybdenum cofactor biosynthesis protein MoaE|Molybdopterin synthase catalytic subunit
AWC34_RS09430	1471.97	1327.50	1109.74	2053.48	0.901853	0.753915	1.39506	-0.149036	-0.407527	0.480323	0.922	0.898	H	Molybdopterin-guanine dinucleotide biosynthesis protein B
AWC34_RS09435	3332.40	2281.18	3692.36	3361.32	0.684546	1.10802	1.00868	-0.546781	0.147982	0.0124663	0.597	0.636	H	Molybdopterin molybdenumtransferase MoeA|Molybdopterin molybdenumtransferase
AWC34_RS09440	1728.24	1676.41	2463.66	1364.18	0.97001	1.42553	0.789346	-0.0439285	0.5115	-0.34127	0.988	0.97	H	Cyclic pyranopterin monophosphate synthase MoaC|Cyclic pyranopterin monophosphate synthase accessory protein {ECO:0000255|HAMAP-Rule:MF_01224}
AWC34_RS09445	1695.80	1463.74	2131.84	1837.26	0.863156	1.25713	1.08342	-0.212307	0.330133	0.11559	0.867	0.854	H	Molybdenum cofactor biosynthesis protein MoaB|Molybdenum cofactor biosynthesis protein B
AWC34_RS09450	1326.80	716.09	820.18	1613.83	0.539712	0.618164	1.21633	-0.889738	-0.693938	0.282538	0.397	0.444	PH	Molybdopterin biosynthesis protein MoeB|Molybdopterin-synthase adenylyltransferase
AWC34_RS09455	3288.61	1443.80	3637.58	1528.65	0.43903	1.10611	0.464832	-1.18761	0.145501	-1.10522	0.253	0.308	K	GbsR/MarR family transcriptional regulator|HTH-type transcriptional repressor GbsR
AWC34_RS09460	9540.61	2635.07	3502.97	3448.46	0.276195	0.367164	0.361451	-1.85624	-1.4455	-1.46813	0.091	0.117	P	Molybdenum ABC transporter ATP-binding protein|Molybdenum import ATP-binding protein ModC 2 {ECO:0000255|HAMAP-Rule:MF_01705}
AWC34_RS09465	4174.22	1279.32	2078.62	2428.27	0.306481	0.497966	0.58173	-1.70613	-1.00588	-0.781578	0.117	0.149	P	Molybdate ABC transporter permease subunit|Probable molybdenum ABC transporter permease protein HVO_B0370
AWC34_RS09470	5290.16	1721.27	3676.71	2850.90	0.325372	0.695009	0.538906	-1.61984	-0.524896	-0.891894	0.132	0.169	P	Molybdate ABC transporter substrate-binding protein|Molybdate-binding periplasmic protein
AWC34_RS09475	5421.54	7837.08	5792.90	3141.82	1.44554	1.0685	0.579507	0.531614	0.0955831	-0.787102	0.522	0.645	G	UDP-glucose--hexose-1-phosphateuridylyltransferase|Galactose-1-phosphate uridylyltransferase {ECO:0000255|HAMAP-Rule:MF_00571}
AWC34_RS09480	4041.22	5207.00	3875.50	3861.26	1.28847	0.958993	0.955469	0.365662	-0.0604084	-0.0657192	0.642	0.751	M	UDP-glucose 4-epimerase GalE|UDP-glucose 4-epimerase
AWC34_RS09485	2591.15	2836.10	1749.92	2529.83	1.09453	0.675345	0.976335	0.130316	-0.566304	-0.0345521	0.836	0.91	G	Galactokinase|Galactokinase {ECO:0000255|HAMAP-Rule:MF_00246}
AWC34_RS09490	520.66	551.60	347.48	470.45	1.05942	0.667384	0.903565	0.0832809	-0.583412	-0.1463	0.885	0.946	K	LacI family DNA-binding transcriptional regulator|HTH-type transcriptional regulator GanR
AWC34_RS09495	1164.60	953.67	2427.66	1197.10	0.818882	2.08454	1.02791	-0.288272	1.05973	0.0397091	0.807	0.804	C	Formate dehydrogenase accessory sulfurtransferase FdhD|Protein FdhD homolog
AWC34_RS09500	617.17	578.19	730.96	573.32	0.936841	1.18437	0.92895	-0.0941243	0.244125	-0.106327	0.97	0.936	R	N-acetyltransferase
AWC34_RS09505	89.21	166.15	123.65	79.28	1.86246	1.38606	0.88869	0.897209	0.470985	-0.170248	0.451	0.455	S	Biotin transporter BioY|Probable biotin transporter BioY
AWC34_RS09510	6698.87	9118.06	7062.29	15328.40	1.36113	1.05425	2.28821	0.444809	0.0762183	1.19422	0.582	0.699	P	Ferrichrome ABC transporter substrate-binding protein
AWC34_RS09515	1911.53	923.77	1006.44	1064.09	0.483262	0.52651	0.556669	-1.04912	-0.925467	-0.845108	0.314	0.367	I	Acyl-CoA dehydrogenase|Putative acyl-CoA dehydrogenase YdbM
AWC34_RS09520	197.07	66.46	223.83	319.10	0.337241	1.13579	1.61922	-1.56815	0.183695	0.6953	0.255	0.198	P	Amino acid ABC transporter ATP-binding protein|Multidrug resistance-associated protein 4
AWC34_RS09525	171.12	48.18	220.70	144.15	0.281557	1.28974	0.842391	-1.8285	0.367078	-0.247438	0.211	0.137	E	Amino acid ABC transporter substrate-binding protein|L-cystine-binding protein TcyJ
AWC34_RS09530	167.07	112.98	103.30	123.84	0.676243	0.618304	0.741246	-0.564385	-0.693612	-0.431975	0.677	0.633	E	Amino acid ABC transporter permease|Probable amino-acid ABC transporter permease protein PatM
AWC34_RS09535	562.02	412.04	489.92	275.20	0.733141	0.871713	0.489662	-0.447837	-0.198075	-1.03014	0.697	0.701	E	Amino acid ABC transporter permease|Arginine ABC transporter permease protein ArtQ
AWC34_RS09540	15436.59	5916.44	8148.56	7562.64	0.383274	0.527873	0.489916	-1.38355	-0.921737	-1.02939	0.183	0.237	G	Transcriptional regulator
AWC34_RS09545	1443.58	204.36	43.83	916.66	0.141565	0.030362	0.634991	-2.82047	-5.04159	-0.655192	0.028	0.022	K	Spermidine/putrescine ABC transporter ATP-binding protein|HTH-type transcriptional regulator SarR
AWC34_RS09550	2062.38	2767.98	2429.23	4490.28	1.34213	1.17788	2.17723	0.424523	0.236189	1.1225	0.602	0.713		Hypothetical protein
AWC34_RS09555	1747.71	1641.52	7354.99	2013.51	0.93924	4.20836	1.15208	-0.0904335	2.07326	0.204247	0.972	0.938	C	LLM class flavin-dependent oxidoreductase|Uncharacterized protein y4vJ
AWC34_RS09560	17167.27	28665.06	193829.56	27231.92	1.66975	11.2906	1.58627	0.739633	3.49706	0.665638	0.393	0.522	S	CHAP domain-containing protein|Staphylococcal secretory antigen ssaA1
AWC34_RS09565	10337.02	1194.59	2609.23	4307.47	0.115564	0.252416	0.416703	-3.11323	-1.98612	-1.26291	0.015	0.012		Hypothetical protein
AWC34_RS09570	1112.69	762.61	417.91	1946.03	0.685375	0.375585	1.74894	-0.545034	-1.41279	0.806482	0.611	0.638	C	Na+/H+ antiporter NhaC|Na(+)/H(+) antiporter NhaC
AWC34_RS09575	1736.35	4367.96	674.61	6817.64	2.5156	0.388522	3.92642	1.3309	-1.36393	1.97321	0.171	0.255	C	Octopine dehydrogenase|Opine dehydrogenase
AWC34_RS09580	558.78	267.49	93.91	760.72	0.478704	0.168063	1.36139	-1.0628	-2.57293	0.445085	0.345	0.365	S	DUF4870 domain-containing protein
AWC34_RS09585	2306.49	2673.28	44378.81	8046.85	1.15903	19.2408	3.48879	0.212912	4.2661	1.80273	0.767	0.854	S	CHAP domain-containing protein|Staphylococcal secretory antigen ssaA1
AWC34_RS09590	149.22	106.33	648.00	232.61	0.712572	4.34258	1.55884	-0.488892	2.11855	0.640472	0.728	0.685	S	QacE family quaternary ammonium compound efflux SMR transporter|Multidrug resistance protein YkkC
AWC34_RS09595	135.44	149.53	665.22	115.32	1.10403	4.91155	0.851447	0.142781	2.29618	-0.232011	0.867	0.912	P	QacE family quaternary ammonium compound efflux SMR transporter|Multidrug resistance protein EbrA
AWC34_RS09600	8150.56	17076.42	5941.59	8112.37	2.09512	0.728979	0.995314	1.06703	-0.45605	-0.00677573	0.246	0.358	C	2-hydroxyacid dehydrogenase|Putative 2-hydroxyacid dehydrogenase SSP0606
AWC34_RS09605	2488.96	1980.45	4484.37	1966.34	0.795694	1.8017	0.790025	-0.329715	0.849362	-0.34003	0.767	0.775	CH	Hypothetical protein|2-heptyl-3-hydroxy-4(1H)-quinolone synthase
AWC34_RS09610	727.47	1121.48	2196.01	739.10	1.54162	3.01869	1.01599	0.624444	1.59392	0.0228818	0.483	0.591	G	Autolysin|Bifunctional autolysin
AWC34_RS09615	75.42	11.63	4.70	14.42	0.154203	0.0623177	0.191196	-2.6971	-4.00421	-2.38688	0.187	0.043		Hypothetical protein
AWC34_RS09620	3144.25	6634.19	3963.15	881.28	2.10994	1.26044	0.280283	1.0772	0.333932	-1.83504	0.245	0.354	S	DUF1641 domain-containing protein|Uncharacterized protein YjgD
AWC34_RS09625	26035.56	39530.97	26865.51	18141.94	1.51835	1.03188	0.696814	0.6025	0.0452718	-0.521155	0.473	0.601	C	Formate dehydrogenase subunit alpha|Putative formate dehydrogenase SAUSA300_2258
AWC34_RS09630	7033.00	12210.02	4651.85	6805.85	1.7361	0.661432	0.967702	0.795853	-0.596336	-0.0473649	0.364	0.491	K	LytR family transcriptional regulator|Transcriptional regulator LytR {ECO:0000255|HAMAP-Rule:MF_01140}
AWC34_RS09635	1506.84	1933.93	1025.22	1552.23	1.28343	0.680377	1.03012	0.360009	-0.555593	0.0428161	0.653	0.755	G	Inositol monophosphatase family protein|Fructose-1,6-bisphosphatase/inositol-1-monophosphatase
AWC34_RS09640	4224.50	2623.44	2595.14	3510.71	0.621006	0.614307	0.831036	-0.687321	-0.702968	-0.267018	0.499	0.552	K	Transcriptional regulator
AWC34_RS09645	109.49	48.18	18.78	54.38	0.44004	0.171523	0.496666	-1.18429	-2.54353	-1.00965	0.439	0.341		Hypothetical protein
AWC34_RS09650	2420.03	1566.75	926.61	1553.54	0.647409	0.382892	0.641951	-0.62725	-1.38499	-0.639466	0.543	0.587	S	DUF871 domain-containing protein
AWC34_RS09655	1484.13	1689.70	946.96	938.29	1.13851	0.638057	0.632216	0.18715	-0.648242	-0.661512	0.791	0.871	R	N-acetylmuramic acid 6-phosphate etherase|N-acetylmuramic acid 6-phosphate etherase 2 {ECO:0000255|HAMAP-Rule:MF_00068}
AWC34_RS09660	3122.35	2362.59	3933.41	1488.02	0.75667	1.25976	0.476571	-0.402263	0.333148	-1.06924	0.707	0.727	G	Permease|PTS system EIIBC component SERP1900
AWC34_RS09665	2018.58	905.49	1388.35	518.29	0.448578	0.687785	0.25676	-1.15657	-0.539969	-1.96151	0.27	0.321	K	MurR/RpiR family transcriptional regulator|Uncharacterized HTH-type transcriptional regulator TTE0211
AWC34_RS09670	587.98	1083.27	1106.61	2647.12	1.84236	1.88205	4.50206	0.881554	0.912308	2.17058	0.348	0.448	P	Alkaline phosphatase|Alkaline phosphatase 3
AWC34_RS09675	13044.14	13201.91	3765.93	4649.50	1.0121	0.288707	0.356444	0.0173448	-1.79232	-1.48825	0.933	0.988	E	Amino acid permease|Uncharacterized transporter YbxG
AWC34_RS09680	1628.49	438.62	510.26	2422.38	0.269342	0.313333	1.4875	-1.89249	-1.67423	0.57289	0.097	0.112		Formate/nitrite transporter
AWC34_RS09685	213.29	83.07	45.39	135.63	0.38947	0.212809	0.635895	-1.36042	-2.23237	-0.65314	0.305	0.258		Hypothetical protein
AWC34_RS09690	470.38	230.94	145.57	239.81	0.490965	0.309473	0.509822	-1.02631	-1.69211	-0.971935	0.37	0.382		Hypothetical protein
AWC34_RS09695	238.43	357.21	45.39	48.49	1.49818	0.19037	0.203372	0.583207	-2.39312	-2.29781	0.549	0.616		Hypothetical protein
AWC34_RS09700	914.00	1114.84	751.31	490.11	1.21974	0.822002	0.536225	0.286571	-0.282786	-0.899089	0.716	0.805	R	Haloacid dehalogenase|Protein CbbY, chromosomal
AWC34_RS09705	467.95	433.64	447.65	803.31	0.92668	0.956619	1.71666	-0.109857	-0.0639832	0.779602	0.959	0.928	R	Bile acid:sodium symporter family protein|Probable sodium/metabolite cotransporter BASS1, chloroplastic
AWC34_RS09710	2042.10	373.83	212.87	2081.66	0.183062	0.104241	1.01937	-2.4496	-3.26201	0.0276809	0.043	0.043		Hypothetical protein
AWC34_RS09715	10387.30	7094.41	3936.54	7321.51	0.682989	0.378976	0.704852	-0.550066	-1.39982	-0.504608	0.59	0.633	G	PTS alpha-glucoside transporter subunit IIBC|PTS system maltose-specific EIICB component
AWC34_RS09720	346.30	73.10	245.74	218.19	0.211089	0.709616	0.630061	-2.24408	-0.49489	-0.666437	0.096	0.066	K	MurR/RpiR family transcriptional regulator|HTH-type transcriptional regulator GlvR
AWC34_RS09725	3801.16	1674.75	998.61	1895.57	0.440589	0.262712	0.498682	-1.18249	-1.92845	-1.00381	0.253	0.31	S	SRPBCC domain-containing protein
AWC34_RS09730	976.45	975.27	7819.86	716.82	0.998792	8.00846	0.734108	-0.00174449	3.00152	-0.445935	0.952	1	C	Sodium:proton antiporter|Malate-2H(+)/Na(+)-lactate antiporter
AWC34_RS09735	550.67	1498.63	626.09	824.93	2.72147	1.13696	1.49805	1.44438	0.185182	0.583084	0.156	0.219	R	Flavin reductase family protein|Uncharacterized protein BH2278
AWC34_RS09740	6262.55	9181.19	3110.10	8379.71	1.46605	0.496619	1.33807	0.551931	-1.00979	0.42015	0.508	0.632	IQ	KR domain-containing protein|Uncharacterized oxidoreductase YghA
AWC34_RS09745	670.70	1428.85	549.39	638.85	2.13039	0.819129	0.952512	1.09111	-0.287837	-0.0701904	0.256	0.349	E	Amidohydrolase|N-acetyldiaminopimelate deacetylase {ECO:0000255|HAMAP-Rule:MF_01692}
AWC34_RS09750	401.45	220.97	328.70	433.76	0.55043	0.818782	1.08048	-0.86137	-0.288449	0.111677	0.457	0.465	P	SulP family inorganic anion transporter|Putative sulfate transporter YbaR
AWC34_RS09755	6306.34	29848.02	23080.80	7763.79	4.73302	3.65994	1.23111	2.24276	1.87182	0.299958	0.042	0.062	Q	Imidazolonepropionase|Imidazolonepropionase {ECO:0000255|HAMAP-Rule:MF_00372}
AWC34_RS09760	6960.01	32719.01	33074.76	13026.58	4.701	4.75211	1.87163	2.23297	2.24857	0.904297	0.043	0.063	E	Urocanate hydratase|Urocanate hydratase {ECO:0000255|HAMAP-Rule:MF_00577}
AWC34_RS09765	1870.98	7820.46	3803.50	1243.62	4.17987	2.03289	0.664689	2.06346	1.02353	-0.589248	0.057	0.084	S	Histidine transporter|Uncharacterized protein BpOF4_10220
AWC34_RS09770	180.04	76.43	73.57	83.21	0.424517	0.408631	0.462175	-1.23611	-1.29113	-1.11349	0.363	0.304	K	LysR family transcriptional regulator|Hca operon transcriptional activator HcaR
AWC34_RS09775	16980.74	11841.18	8640.04	51925.48	0.69733	0.508814	3.0579	-0.520086	-0.974789	1.61254	0.611	0.652	E	Formimidoylglutamase|Formimidoylglutamase {ECO:0000255|HAMAP-Rule:MF_00737}
AWC34_RS09780	5909.76	13324.86	22127.58	10100.99	2.25472	3.74424	1.7092	1.17295	1.90467	0.773325	0.211	0.314	R	CPBP family intramembrane metalloprotease|Lysostaphin resistance protein A
AWC34_RS09785	3389.98	2502.15	1270.96	4961.38	0.738102	0.374917	1.46354	-0.438108	-1.41536	0.549465	0.679	0.704	G	Ribose 5-phosphate isomerase A|Ribose-5-phosphate isomerase A {ECO:0000255|HAMAP-Rule:MF_00170}
AWC34_RS09790	2054.27	1319.19	1713.92	4108.93	0.64217	0.834321	2.00019	-0.638973	-0.261326	1.00014	0.537	0.581	S	MOSC domain-containing protein|Uncharacterized protein YflK
AWC34_RS09795	5806.77	3651.88	5457.94	4959.42	0.6289	0.939927	0.854076	-0.669097	-0.0893794	-0.227564	0.509	0.562	G	Galactose mutarotase|Aldose 1-epimerase
AWC34_RS09800	3814.95	5122.26	1704.53	1938.16	1.34268	0.446803	0.508043	0.425116	-1.16229	-0.976976	0.598	0.712	CP	ABC transporter permease|Uncharacterized protein YhaP
AWC34_RS09805	2133.74	1227.81	680.87	1611.86	0.575426	0.319097	0.755415	-0.797297	-1.64793	-0.404658	0.439	0.491	R	DUF4162 domain-containing protein|Uncharacterized ABC transporter ATP-binding protein BpOF4_11395
AWC34_RS09810	1170.27	1822.61	1162.96	406.90	1.55743	0.993754	0.347698	0.639164	-0.00903994	-1.5241	0.465	0.581	S	DUF805 domain-containing protein
AWC34_RS09815	765.58	1104.87	1673.22	961.22	1.44318	2.18556	1.25554	0.529252	1.128	0.328314	0.542	0.647	L	DNA-3-methyladenine glycosylase|Putative 3-methyladenine DNA glycosylase {ECO:0000255|HAMAP-Rule:MF_00527}
AWC34_RS09820	1887.20	2645.03	7149.95	569.39	1.40156	3.78866	0.301712	0.487037	1.92169	-1.72876	0.558	0.673	C	Sodium:proton antiporter|Uncharacterized Na(+)/H(+) antiporter HI_1107
AWC34_RS09825	5906.52	10832.68	10718.66	2425.00	1.83402	1.81472	0.410563	0.87501	0.859744	-1.28432	0.326	0.45	PE	Sodium/glutamate symporter|Sodium/glutamate symport carrier protein
AWC34_RS09830	4724.08	3133.50	1976.88	4306.16	0.663304	0.418469	0.911534	-0.592258	-1.25681	-0.133631	0.562	0.608	C	Type 2 isopentenyl-diphosphate Delta-isomerase|Isopentenyl-diphosphate delta-isomerase {ECO:0000255|HAMAP-Rule:MF_00354}
AWC34_RS09835	669.08	127.93	59.48	466.52	0.191203	0.0888982	0.697256	-2.38682	-3.4917	-0.52024	0.062	0.051	P	Magnesium and cobalt transport protein CorA|Magnesium transport protein CorA
AWC34_RS09840	225.46	215.99	579.13	398.38	0.957997	2.56866	1.76697	-0.061907	1.36102	0.821274	0.997	0.963	R	3-hydroxyacyl-CoA dehydrogenase
AWC34_RS09845	273.31	368.84	403.83	149.39	1.34953	1.47755	0.546595	0.432457	0.56321	-0.871455	0.64	0.71		Hypothetical protein
AWC34_RS09850	681.24	873.92	533.74	636.88	1.28284	0.783483	0.934883	0.359338	-0.352026	-0.0971416	0.665	0.757	I	Alpha/beta hydrolase
AWC34_RS09855	1001.59	752.64	1211.48	334.82	0.751445	1.20956	0.334288	-0.41226	0.274479	-1.58083	0.711	0.723		Hypothetical protein
AWC34_RS09860	862.09	862.29	3097.58	746.30	1.00023	3.59311	0.865687	0.000334658	1.84523	-0.208083	0.951	1	P	MFS transporter|Lincomycin resistance protein LmrB
AWC34_RS09865	299.26	234.27	621.39	322.37	0.782831	2.07642	1.07722	-0.353227	1.0541	0.107318	0.783	0.765	V	HlyD family secretion protein|Putative efflux system component YhbJ
AWC34_RS09870	354.41	199.37	255.13	275.85	0.562541	0.719872	0.778336	-0.829971	-0.474187	-0.361535	0.48	0.481	K	TetR/AcrR family transcriptional regulator
AWC34_RS09875	3381.06	1988.76	5066.63	1520.13	0.588206	1.49853	0.449602	-0.765606	0.583551	-1.15328	0.452	0.508	P	Bcr/CflA family drug resistance efflux transporter|Bicyclomycin resistance protein
AWC34_RS09880	1677.15	1403.93	2228.88	1432.33	0.837093	1.32897	0.854026	-0.256541	0.410307	-0.227648	0.83	0.824	S	Zinc ribbon domain-containing protein|Membrane-associated protein TcaA
AWC34_RS09885	307.37	182.76	68.87	543.18	0.594593	0.224062	1.76719	-0.750026	-2.15803	0.821454	0.532	0.526	K	MarR family transcriptional regulator|HTH-type transcriptional regulator TcaR
AWC34_RS09890	556.35	171.13	463.31	403.62	0.307594	0.832767	0.725479	-1.7009	-0.264015	-0.462995	0.155	0.154	S	YdcF family protein
AWC34_RS09895	151.66	144.55	57.91	84.52	0.953119	0.381841	0.557299	-0.069272	-1.38896	-0.843476	0.993	0.961	V	ABC transporter ATP-binding protein|Putative hemin import ATP-binding protein HrtA
AWC34_RS09900	228.70	194.39	176.87	174.95	0.849978	0.773371	0.764976	-0.234502	-0.370767	-0.386514	0.873	0.848	V	ABC transporter permease|Putative hemin transport system permease protein HrtB
AWC34_RS09905	381.17	358.87	576.00	324.34	0.941496	1.51114	0.850906	-0.0869733	0.595634	-0.232928	0.977	0.944	T	DNA-binding response regulator|Transcriptional regulatory protein AfsQ1
AWC34_RS09910	1606.59	1801.02	2512.19	1197.10	1.12102	1.56368	0.745119	0.164812	0.644944	-0.424458	0.809	0.887	T	Sensor histidine kinase|Heme sensor protein HssS
AWC34_RS09915	7703.70	10987.19	10148.91	3871.74	1.42622	1.31741	0.502582	0.512199	0.397701	-0.992569	0.534	0.657	C	Malate dehydrogenase (quinone)|Probable malate:quinone oxidoreductase 1 {ECO:0000255|HAMAP-Rule:MF_00212}
AWC34_RS09920	804.51	870.60	2789.23	630.98	1.08215	3.46699	0.784303	0.1139	1.79368	-0.350516	0.856	0.922	M	Glycosyltransferase family 4 protein|Probable poly(glycerol-phosphate) alpha-glucosyltransferase
AWC34_RS09925	85576.00	27736.31	87774.65	92197.74	0.324113	1.02569	1.07738	-1.62543	0.0365981	0.107525	0.126	0.167	C	L-lactate permease|L-lactate permease
AWC34_RS09930	1657.69	1148.06	812.35	1377.94	0.692566	0.490049	0.831241	-0.529976	-1.029	-0.266661	0.616	0.647	M	Teichoic acid biosynthesis TagF
AWC34_RS09935	37314.15	57160.66	21287.05	106619.30	1.53188	0.570482	2.85734	0.6153	-0.809747	1.51467	0.465	0.594	S	Hypothetical protein|Uncharacterized lipoprotein SSP0535
AWC34_RS09940	2239.17	845.68	414.78	19514.64	0.377676	0.185238	8.71512	-1.40478	-2.43255	3.12352	0.189	0.231	R	N-acetyltransferase|Uncharacterized N-acetyltransferase in pepI 3'region
AWC34_RS09945	937.52	1993.74	10815.70	672.92	2.12661	11.5365	0.717766	1.08856	3.52813	-0.478414	0.252	0.35	R	Quinone oxidoreductase|Putative quinone oxidoreductase YhfP
AWC34_RS09950	16758.52	19125.00	46249.25	27249.61	1.14121	2.75975	1.62602	0.190565	1.46454	0.701341	0.782	0.868	G	Sugar porter family MFS transporter|Probable metabolite transport protein CsbC
AWC34_RS09955	304.13	209.34	209.74	610.02	0.688324	0.689639	2.00579	-0.53884	-0.536086	1.00417	0.658	0.65	R	N-acetyltransferase
AWC34_RS09960	1764.74	1393.96	932.87	2100.00	0.789895	0.528616	1.18998	-0.340266	-0.919708	0.250934	0.761	0.768	O	NAD(P)/FAD-dependent oxidoreductase|Ferredoxin--NADP reductase {ECO:0000255|HAMAP-Rule:MF_01685}
AWC34_RS09965	5651.05	3276.39	2978.62	4128.59	0.579784	0.527091	0.730588	-0.786412	-0.923875	-0.45287	0.436	0.497	S	DUF2871 domain-containing protein
AWC34_RS09970	1263.54	1452.11	1842.27	1784.84	1.14924	1.45802	1.41257	0.200679	0.544013	0.498323	0.781	0.862	S	DUF1775 domain-containing protein|Uncharacterized protein YcnI
AWC34_RS09975	1131.35	1247.75	1130.09	1803.19	1.10289	0.998886	1.59384	0.141284	-0.00160764	0.672506	0.831	0.903	P	Copper resistance protein CopC
AWC34_RS09980	1038.08	407.06	832.70	986.12	0.392128	0.802154	0.949946	-1.3506	-0.318049	-0.0740825	0.219	0.251	G	Ribose 5-phosphate isomerase B|Putative sugar phosphate isomerase YwlF
AWC34_RS09985	612.31	274.14	216.00	200.50	0.447714	0.352762	0.327449	-1.15935	-1.50323	-1.61066	0.302	0.322	G	Dihydroxyacetone kinase subunit L|PTS-dependent dihydroxyacetone kinase, ADP-binding subunit DhaL
AWC34_RS09990	1428.98	541.63	331.83	1194.48	0.379033	0.232215	0.835897	-1.39961	-2.10647	-0.258603	0.197	0.234	G	Dihydroxyacetone kinase subunit DhaK|Bifunctional ATP-dependent dihydroxyacetone kinase/FAD-AMP lyase (cyclizing)
[truncated: 684 more rows]
